# Supplementary material for: Estimating hunting harvest from partial reporting: a Bayesian approach
Source: Sci Rep. 2020 Dec 3;10:21113. doi: 10.1038/s41598-020-77988-x (PMC7712918; doi:10.1038/s41598-020-77988-x)
Supplement: Supplementary file 1 — Supplementary Information 1. [file 41598_2020_77988_MOESM1_ESM.xlsx]

## Sheet: data
Year	County	Krets_id	Krets_namn	Jaktmarksareal	Baever	Maard	Raev	Vildsvin_totalt
2015	1	404	HALLSTAVIKS_JVK	27	0	0	1	1
2015	1	404	HALLSTAVIKS_JVK	27	0	0	0	4
2015	1	404	HALLSTAVIKS_JVK	30	0	0	0	0
2015	1	404	HALLSTAVIKS_JVK	37	0	0	0	0
2015	1	404	HALLSTAVIKS_JVK	57	0	0	0	0
2015	1	404	HALLSTAVIKS_JVK	64	0	0	0	0
2015	1	404	HALLSTAVIKS_JVK	65	0	0	0	2
2015	1	404	HALLSTAVIKS_JVK	74	0	0	3	3
2015	1	404	HALLSTAVIKS_JVK	102	0	1	2	17
2015	1	404	HALLSTAVIKS_JVK	103	0	0	0	0
2015	1	404	HALLSTAVIKS_JVK	110	0	0	2	3
2015	1	404	HALLSTAVIKS_JVK	120	0	0	0	0
2015	1	404	HALLSTAVIKS_JVK	130	0	0	0	3
2015	1	404	HALLSTAVIKS_JVK	135	0	0	0	1
2015	1	404	HALLSTAVIKS_JVK	150	0	0	0	15
2015	1	404	HALLSTAVIKS_JVK	160	0	0	4	7
2015	1	404	HALLSTAVIKS_JVK	162	0	0	1	10
2015	1	404	HALLSTAVIKS_JVK	162	0	0	0	0
2015	1	404	HALLSTAVIKS_JVK	167	0	0	0	0
2015	1	404	HALLSTAVIKS_JVK	168	0	0	0	0
2015	1	404	HALLSTAVIKS_JVK	170	0	0	0	0
2015	1	404	HALLSTAVIKS_JVK	182	0	1	0	2
2015	1	404	HALLSTAVIKS_JVK	182	0	0	0	0
2015	1	404	HALLSTAVIKS_JVK	185	0	0	0	1
2015	1	404	HALLSTAVIKS_JVK	188	0	0	0	2
2015	1	404	HALLSTAVIKS_JVK	200	0	0	4	4
2015	1	404	HALLSTAVIKS_JVK	200	0	0	0	0
2015	1	404	HALLSTAVIKS_JVK	225	0	0	0	1
2015	1	404	HALLSTAVIKS_JVK	230	0	0	2	2
2015	1	404	HALLSTAVIKS_JVK	234	0	0	0	0
2015	1	404	HALLSTAVIKS_JVK	236	0	0	1	1
2015	1	404	HALLSTAVIKS_JVK	243	0	7	2	10
2015	1	404	HALLSTAVIKS_JVK	250	0	0	0	1
2015	1	404	HALLSTAVIKS_JVK	250	0	0	1	1
2015	1	404	HALLSTAVIKS_JVK	255	0	0	5	10
2015	1	404	HALLSTAVIKS_JVK	260	0	0	0	0
2015	1	404	HALLSTAVIKS_JVK	273	0	0	0	0
2015	1	404	HALLSTAVIKS_JVK	285	0	0	0	0
2015	1	404	HALLSTAVIKS_JVK	291	0	0	2	0
2015	1	404	HALLSTAVIKS_JVK	302	0	0	0	3
2015	1	404	HALLSTAVIKS_JVK	304	0	0	0	1
2015	1	404	HALLSTAVIKS_JVK	317	0	0	0	1
2015	1	404	HALLSTAVIKS_JVK	355	0	0	0	6
2015	1	404	HALLSTAVIKS_JVK	369	0	0	0	6
2015	1	404	HALLSTAVIKS_JVK	390	0	0	3	4
2015	1	404	HALLSTAVIKS_JVK	396	0	0	3	10
2015	1	404	HALLSTAVIKS_JVK	397	0	1	5	10
2015	1	404	HALLSTAVIKS_JVK	450	0	0	2	15
2015	1	404	HALLSTAVIKS_JVK	470	0	0	0	0
2015	1	404	HALLSTAVIKS_JVK	480	0	0	7	9
2015	1	404	HALLSTAVIKS_JVK	494	0	0	7	9
2015	1	404	HALLSTAVIKS_JVK	534	0	0	2	12
2015	1	404	HALLSTAVIKS_JVK	538	0	0	2	1
2015	1	404	HALLSTAVIKS_JVK	600	0	0	0	7
2015	1	404	HALLSTAVIKS_JVK	618	0	0	0	3
2015	1	404	HALLSTAVIKS_JVK	630	0	0	2	0
2015	1	404	HALLSTAVIKS_JVK	653	0	0	2	6
2015	1	404	HALLSTAVIKS_JVK	683	0	0	0	8
2015	1	404	HALLSTAVIKS_JVK	875	0	0	0	2
2015	1	404	HALLSTAVIKS_JVK	900	0	0	0	5
2015	1	404	HALLSTAVIKS_JVK	939	0	0	0	1
2015	1	404	HALLSTAVIKS_JVK	1015	0	5	2	35
2015	1	404	HALLSTAVIKS_JVK	1033	0	0	1	0
2015	1	404	HALLSTAVIKS_JVK	1291	0	0	1	2
2015	1	404	HALLSTAVIKS_JVK	1300	0	0	0	1
2015	1	404	HALLSTAVIKS_JVK	1432	0	0	0	0
2015	1	404	HALLSTAVIKS_JVK	1875	0	2	0	15
2015	1	404	HALLSTAVIKS_JVK	1895	0	0	1	6
2015	1	405	RIMBO_JVK	21	0	0	1	7
2015	1	405	RIMBO_JVK	60	0	0	0	0
2015	1	405	RIMBO_JVK	73	0	0	0	0
2015	1	405	RIMBO_JVK	82	0	0	0	5
2015	1	405	RIMBO_JVK	100	0	0	2	6
2015	1	405	RIMBO_JVK	105	0	0	1	6
2015	1	405	RIMBO_JVK	117	0	0	2	6
2015	1	405	RIMBO_JVK	195	0	0	6	0
2015	1	405	RIMBO_JVK	200	0	0	0	5
2015	1	405	RIMBO_JVK	232	0	0	0	1
2015	1	405	RIMBO_JVK	245	0	0	1	7
2015	1	405	RIMBO_JVK	266	0	1	1	8
2015	1	405	RIMBO_JVK	267	0	0	2	5
2015	1	405	RIMBO_JVK	276	0	0	0	2
2015	1	405	RIMBO_JVK	303	0	0	0	18
2015	1	405	RIMBO_JVK	365	0	0	0	2
2015	1	405	RIMBO_JVK	376	0	0	1	5
2015	1	405	RIMBO_JVK	410	0	0	4	10
2015	1	405	RIMBO_JVK	444	0	0	0	10
2015	1	405	RIMBO_JVK	500	0	0	0	2
2015	1	405	RIMBO_JVK	536	0	0	2	7
2015	1	405	RIMBO_JVK	544	0	0	6	15
2015	1	405	RIMBO_JVK	575	0	0	7	1
2015	1	405	RIMBO_JVK	582	0	0	4	10
2015	1	405	RIMBO_JVK	600	0	0	1	3
2015	1	405	RIMBO_JVK	647	0	0	1	2
2015	1	405	RIMBO_JVK	650	0	0	1	11
2015	1	405	RIMBO_JVK	700	0	0	6	4
2015	1	405	RIMBO_JVK	709	0	0	0	4
2015	1	405	RIMBO_JVK	721	0	0	2	5
2015	1	405	RIMBO_JVK	730	0	1	2	5
2015	1	405	RIMBO_JVK	879	0	0	2	17
2015	1	405	RIMBO_JVK	896	0	0	8	8
2015	1	405	RIMBO_JVK	1000	0	0	7	10
2015	1	405	RIMBO_JVK	2800	0	0	4	60
2015	1	406	NORRTaeLJE_NORRA_JVK	17	0	0	1	0
2015	1	406	NORRTaeLJE_NORRA_JVK	25	0	0	0	0
2015	1	406	NORRTaeLJE_NORRA_JVK	30	0	0	0	0
2015	1	406	NORRTaeLJE_NORRA_JVK	30	0	0	0	0
2015	1	406	NORRTaeLJE_NORRA_JVK	50	0	0	2	3
2015	1	406	NORRTaeLJE_NORRA_JVK	60	0	0	0	0
2015	1	406	NORRTaeLJE_NORRA_JVK	82	0	0	0	1
2015	1	406	NORRTaeLJE_NORRA_JVK	85	0	0	0	4
2015	1	406	NORRTaeLJE_NORRA_JVK	92	0	0	0	7
2015	1	406	NORRTaeLJE_NORRA_JVK	135	0	2	1	8
2015	1	406	NORRTaeLJE_NORRA_JVK	140	0	1	3	0
2015	1	406	NORRTaeLJE_NORRA_JVK	140	0	0	9	7
2015	1	406	NORRTaeLJE_NORRA_JVK	147	0	0	0	1
2015	1	406	NORRTaeLJE_NORRA_JVK	150	0	0	1	6
2015	1	406	NORRTaeLJE_NORRA_JVK	150	0	0	0	0
2015	1	406	NORRTaeLJE_NORRA_JVK	152	0	0	5	4
2015	1	406	NORRTaeLJE_NORRA_JVK	160	0	0	11	1
2015	1	406	NORRTaeLJE_NORRA_JVK	179	0	0	0	0
2015	1	406	NORRTaeLJE_NORRA_JVK	201	0	0	1	4
2015	1	406	NORRTaeLJE_NORRA_JVK	230	0	0	4	17
2015	1	406	NORRTaeLJE_NORRA_JVK	320	0	0	1	6
2015	1	406	NORRTaeLJE_NORRA_JVK	344	0	0	0	21
2015	1	406	NORRTaeLJE_NORRA_JVK	345	0	0	4	28
2015	1	406	NORRTaeLJE_NORRA_JVK	515	0	0	2	7
2015	1	406	NORRTaeLJE_NORRA_JVK	650	0	0	4	6
2015	1	406	NORRTaeLJE_NORRA_JVK	653	0	0	0	5
2015	1	406	NORRTaeLJE_NORRA_JVK	705	0	0	3	14
2015	1	406	NORRTaeLJE_NORRA_JVK	1300	0	0	8	42
2015	1	406	NORRTaeLJE_NORRA_JVK	1332	0	0	3	41
2015	1	406	NORRTaeLJE_NORRA_JVK	11218	0	9	76	226
2015	1	407	NORRTaeLJE_SoeDRA_JVK	46	0	0	2	2
2015	1	407	NORRTaeLJE_SoeDRA_JVK	51	0	0	0	0
2015	1	407	NORRTaeLJE_SoeDRA_JVK	68	0	0	0	2
2015	1	407	NORRTaeLJE_SoeDRA_JVK	75	0	0	0	0
2015	1	407	NORRTaeLJE_SoeDRA_JVK	97	0	0	0	0
2015	1	407	NORRTaeLJE_SoeDRA_JVK	101	0	0	0	0
2015	1	407	NORRTaeLJE_SoeDRA_JVK	103	0	0	0	4
2015	1	407	NORRTaeLJE_SoeDRA_JVK	110	0	0	1	0
2015	1	407	NORRTaeLJE_SoeDRA_JVK	110	0	0	1	0
2015	1	407	NORRTaeLJE_SoeDRA_JVK	112	0	0	0	0
2015	1	407	NORRTaeLJE_SoeDRA_JVK	125	0	2	3	3
2015	1	407	NORRTaeLJE_SoeDRA_JVK	125	0	0	2	0
2015	1	407	NORRTaeLJE_SoeDRA_JVK	125	0	0	0	0
2015	1	407	NORRTaeLJE_SoeDRA_JVK	137	0	0	1	0
2015	1	407	NORRTaeLJE_SoeDRA_JVK	150	0	0	1	0
2015	1	407	NORRTaeLJE_SoeDRA_JVK	163	0	0	6	0
2015	1	407	NORRTaeLJE_SoeDRA_JVK	180	0	0	2	0
2015	1	407	NORRTaeLJE_SoeDRA_JVK	200	0	0	1	0
2015	1	407	NORRTaeLJE_SoeDRA_JVK	204	0	0	4	4
2015	1	407	NORRTaeLJE_SoeDRA_JVK	230	0	0	0	0
2015	1	407	NORRTaeLJE_SoeDRA_JVK	280	0	0	8	5
2015	1	407	NORRTaeLJE_SoeDRA_JVK	281	0	0	0	1
2015	1	407	NORRTaeLJE_SoeDRA_JVK	285	0	0	0	3
2015	1	407	NORRTaeLJE_SoeDRA_JVK	300	0	0	5	0
2015	1	407	NORRTaeLJE_SoeDRA_JVK	300	0	0	0	1
2015	1	407	NORRTaeLJE_SoeDRA_JVK	325	0	0	1	0
2015	1	407	NORRTaeLJE_SoeDRA_JVK	350	0	0	5	6
2015	1	407	NORRTaeLJE_SoeDRA_JVK	360	0	0	3	6
2015	1	407	NORRTaeLJE_SoeDRA_JVK	366	0	0	3	4
2015	1	407	NORRTaeLJE_SoeDRA_JVK	380	0	0	0	2
2015	1	407	NORRTaeLJE_SoeDRA_JVK	396	0	0	1	1
2015	1	407	NORRTaeLJE_SoeDRA_JVK	450	0	0	10	0
2015	1	407	NORRTaeLJE_SoeDRA_JVK	470	0	0	0	0
2015	1	407	NORRTaeLJE_SoeDRA_JVK	475	0	0	2	0
2015	1	407	NORRTaeLJE_SoeDRA_JVK	480	0	0	1	4
2015	1	407	NORRTaeLJE_SoeDRA_JVK	502	0	0	2	3
2015	1	407	NORRTaeLJE_SoeDRA_JVK	512	0	0	0	2
2015	1	407	NORRTaeLJE_SoeDRA_JVK	565	0	0	6	1
2015	1	407	NORRTaeLJE_SoeDRA_JVK	577	0	0	1	2
2015	1	407	NORRTaeLJE_SoeDRA_JVK	630	0	0	4	5
2015	1	407	NORRTaeLJE_SoeDRA_JVK	640	0	0	3	7
2015	1	407	NORRTaeLJE_SoeDRA_JVK	694	0	0	0	2
2015	1	407	NORRTaeLJE_SoeDRA_JVK	900	0	0	6	43
2015	1	407	NORRTaeLJE_SoeDRA_JVK	912	0	0	3	8
2015	1	407	NORRTaeLJE_SoeDRA_JVK	980	0	8	1	4
2015	1	407	NORRTaeLJE_SoeDRA_JVK	980	0	0	1	3
2015	1	407	NORRTaeLJE_SoeDRA_JVK	1024	0	0	1	1
2015	1	407	NORRTaeLJE_SoeDRA_JVK	1040	0	0	8	30
2015	1	407	NORRTaeLJE_SoeDRA_JVK	1100	0	0	5	9
2015	1	407	NORRTaeLJE_SoeDRA_JVK	1200	0	0	2	0
2015	1	407	NORRTaeLJE_SoeDRA_JVK	1485	0	0	3	27
2015	1	407	NORRTaeLJE_SoeDRA_JVK	1840	0	0	2	9
2015	1	408	SIGTUNA_JVK	32	0	0	0	1
2015	1	408	SIGTUNA_JVK	162	0	0	3	0
2015	1	408	SIGTUNA_JVK	182	0	0	1	0
2015	1	408	SIGTUNA_JVK	215	0	0	0	0
2015	1	408	SIGTUNA_JVK	300	0	0	0	10
2015	1	408	SIGTUNA_JVK	320	0	0	0	0
2015	1	408	SIGTUNA_JVK	343	0	0	1	10
2015	1	408	SIGTUNA_JVK	370	0	0	2	4
2015	1	408	SIGTUNA_JVK	430	0	0	2	14
2015	1	408	SIGTUNA_JVK	500	0	0	1	0
2015	1	408	SIGTUNA_JVK	600	4	1	25	12
2015	1	408	SIGTUNA_JVK	1353	0	0	2	7
2015	1	408	SIGTUNA_JVK	1500	0	2	6	9
2015	1	408	SIGTUNA_JVK	1780	0	0	10	11
2015	1	408	SIGTUNA_JVK	2000	0	0	19	4
2015	1	408	SIGTUNA_JVK	2571	0	0	2	9
2015	1	409	VALLENTUNA-TaeBY_JVK	88	0	0	0	0
2015	1	409	VALLENTUNA-TaeBY_JVK	90	0	0	2	0
2015	1	409	VALLENTUNA-TaeBY_JVK	100	0	1	1	0
2015	1	409	VALLENTUNA-TaeBY_JVK	111	0	0	2	0
2015	1	409	VALLENTUNA-TaeBY_JVK	112	0	0	0	2
2015	1	409	VALLENTUNA-TaeBY_JVK	130	0	0	9	9
2015	1	409	VALLENTUNA-TaeBY_JVK	150	0	0	0	0
2015	1	409	VALLENTUNA-TaeBY_JVK	215	0	0	1	4
2015	1	409	VALLENTUNA-TaeBY_JVK	227	0	1	0	1
2015	1	409	VALLENTUNA-TaeBY_JVK	273	0	0	7	0
2015	1	409	VALLENTUNA-TaeBY_JVK	278	0	0	0	9
2015	1	409	VALLENTUNA-TaeBY_JVK	304	0	0	1	2
2015	1	409	VALLENTUNA-TaeBY_JVK	430	0	0	0	2
2015	1	409	VALLENTUNA-TaeBY_JVK	457	0	0	2	8
2015	1	409	VALLENTUNA-TaeBY_JVK	467	0	0	2	0
2015	1	409	VALLENTUNA-TaeBY_JVK	476	0	0	2	0
2015	1	409	VALLENTUNA-TaeBY_JVK	487	0	0	15	6
2015	1	409	VALLENTUNA-TaeBY_JVK	570	0	0	2	3
2015	1	409	VALLENTUNA-TaeBY_JVK	581	0	0	5	0
2015	1	409	VALLENTUNA-TaeBY_JVK	587	0	0	3	4
2015	1	409	VALLENTUNA-TaeBY_JVK	600	0	0	4	3
2015	1	409	VALLENTUNA-TaeBY_JVK	800	0	0	11	15
2015	1	409	VALLENTUNA-TaeBY_JVK	999	0	0	9	23
2015	1	409	VALLENTUNA-TaeBY_JVK	1062	0	0	6	23
2015	1	409	VALLENTUNA-TaeBY_JVK	1180	0	0	2	11
2015	1	409	VALLENTUNA-TaeBY_JVK	1350	1	0	9	23
2015	1	409	VALLENTUNA-TaeBY_JVK	1845	0	0	5	11
2015	1	410	oeSTERaaKER-VAXHOLM_JVK	25	0	0	0	0
2015	1	410	oeSTERaaKER-VAXHOLM_JVK	130	0	0	0	0
2015	1	410	oeSTERaaKER-VAXHOLM_JVK	260	0	0	2	2
2015	1	410	oeSTERaaKER-VAXHOLM_JVK	300	0	0	5	0
2015	1	410	oeSTERaaKER-VAXHOLM_JVK	418	0	0	4	0
2015	1	410	oeSTERaaKER-VAXHOLM_JVK	480	0	0	1	6
2015	1	410	oeSTERaaKER-VAXHOLM_JVK	750	0	0	2	6
2015	1	410	oeSTERaaKER-VAXHOLM_JVK	800	0	0	8	10
2015	1	410	oeSTERaaKER-VAXHOLM_JVK	852	0	0	4	11
2015	1	410	oeSTERaaKER-VAXHOLM_JVK	2400	0	0	18	45
2015	1	410	oeSTERaaKER-VAXHOLM_JVK	2700	0	0	4	67
2015	1	411	UPPLANDS-BRO_JVK	123	0	0	0	5
2015	1	411	UPPLANDS-BRO_JVK	250	0	1	2	6
2015	1	411	UPPLANDS-BRO_JVK	290	0	0	2	14
2015	1	411	UPPLANDS-BRO_JVK	350	3	0	3	0
2015	1	411	UPPLANDS-BRO_JVK	505	0	0	6	6
2015	1	411	UPPLANDS-BRO_JVK	600	0	0	3	0
2015	1	411	UPPLANDS-BRO_JVK	830	0	3	15	35
2015	1	411	UPPLANDS-BRO_JVK	960	0	0	4	0
2015	1	411	UPPLANDS-BRO_JVK	1000	0	0	3	15
2015	1	411	UPPLANDS-BRO_JVK	1350	0	2	17	42
2015	1	411	UPPLANDS-BRO_JVK	1750	0	0	6	24
2015	1	411	UPPLANDS-BRO_JVK	5269	0	0	17	2
2015	1	412	VaeSBY-SOLLENTUNA-JaeRFaeLLA_JVK	36	0	0	0	0
2015	1	412	VaeSBY-SOLLENTUNA-JaeRFaeLLA_JVK	430	0	0	4	0
2015	1	412	VaeSBY-SOLLENTUNA-JaeRFaeLLA_JVK	500	0	0	0	6
2015	1	412	VaeSBY-SOLLENTUNA-JaeRFaeLLA_JVK	550	0	0	3	5
2015	1	412	VaeSBY-SOLLENTUNA-JaeRFaeLLA_JVK	605	0	0	19	1
2015	1	412	VaeSBY-SOLLENTUNA-JaeRFaeLLA_JVK	900	0	0	1	0
2015	1	412	VaeSBY-SOLLENTUNA-JaeRFaeLLA_JVK	1400	0	0	10	0
2015	1	412	VaeSBY-SOLLENTUNA-JaeRFaeLLA_JVK	1650	0	0	10	24
2015	1	413	MaeLARoeARNAS_JVK	27	0	1	0	6
2015	1	413	MaeLARoeARNAS_JVK	30	0	0	0	0
2015	1	413	MaeLARoeARNAS_JVK	300	0	0	3	15
2015	1	413	MaeLARoeARNAS_JVK	316	0	0	1	16
2015	1	413	MaeLARoeARNAS_JVK	340	0	0	7	1
2015	1	413	MaeLARoeARNAS_JVK	400	0	0	0	2
2015	1	413	MaeLARoeARNAS_JVK	400	0	0	3	3
2015	1	413	MaeLARoeARNAS_JVK	530	0	0	2	11
2015	1	413	MaeLARoeARNAS_JVK	750	0	0	2	0
2015	1	413	MaeLARoeARNAS_JVK	1650	0	0	14	50
2015	1	414	WERMDoe-SKEPPSLAG-NACKA_JVK	80	0	0	1	0
2015	1	414	WERMDoe-SKEPPSLAG-NACKA_JVK	372	0	0	5	0
2015	1	414	WERMDoe-SKEPPSLAG-NACKA_JVK	430	0	0	22	0
2015	1	414	WERMDoe-SKEPPSLAG-NACKA_JVK	432	0	0	9	0
2015	1	414	WERMDoe-SKEPPSLAG-NACKA_JVK	495	3	0	2	0
2015	1	414	WERMDoe-SKEPPSLAG-NACKA_JVK	500	1	0	10	1
2015	1	414	WERMDoe-SKEPPSLAG-NACKA_JVK	530	0	0	4	0
2015	1	414	WERMDoe-SKEPPSLAG-NACKA_JVK	636	0	0	3	0
2015	1	414	WERMDoe-SKEPPSLAG-NACKA_JVK	660	0	0	0	0
2015	1	414	WERMDoe-SKEPPSLAG-NACKA_JVK	1100	1	1	4	0
2015	1	414	WERMDoe-SKEPPSLAG-NACKA_JVK	1400	0	2	8	0
2015	1	414	WERMDoe-SKEPPSLAG-NACKA_JVK	2400	4	0	10	0
2015	1	415	SoeDERTaeLJE_JVK	30	0	0	2	5
2015	1	415	SoeDERTaeLJE_JVK	40	0	0	0	0
2015	1	415	SoeDERTaeLJE_JVK	44	0	0	0	1
2015	1	415	SoeDERTaeLJE_JVK	48	0	0	0	2
2015	1	415	SoeDERTaeLJE_JVK	81	0	0	2	12
2015	1	415	SoeDERTaeLJE_JVK	120	0	0	0	1
2015	1	415	SoeDERTaeLJE_JVK	138	0	0	0	9
2015	1	415	SoeDERTaeLJE_JVK	170	0	0	0	3
2015	1	415	SoeDERTaeLJE_JVK	170	0	0	2	3
2015	1	415	SoeDERTaeLJE_JVK	175	0	0	2	3
2015	1	415	SoeDERTaeLJE_JVK	180	0	0	2	2
2015	1	415	SoeDERTaeLJE_JVK	184	0	0	0	0
2015	1	415	SoeDERTaeLJE_JVK	190	0	0	0	1
2015	1	415	SoeDERTaeLJE_JVK	199	0	0	2	1
2015	1	415	SoeDERTaeLJE_JVK	256	0	0	0	6
2015	1	415	SoeDERTaeLJE_JVK	320	0	0	1	7
2015	1	415	SoeDERTaeLJE_JVK	335	0	0	1	0
2015	1	415	SoeDERTaeLJE_JVK	354	0	0	0	4
2015	1	415	SoeDERTaeLJE_JVK	365	0	0	3	3
2015	1	415	SoeDERTaeLJE_JVK	376	5	0	4	4
2015	1	415	SoeDERTaeLJE_JVK	415	0	0	3	25
2015	1	415	SoeDERTaeLJE_JVK	420	1	0	0	2
2015	1	415	SoeDERTaeLJE_JVK	438	0	0	0	0
2015	1	415	SoeDERTaeLJE_JVK	444	0	0	2	11
2015	1	415	SoeDERTaeLJE_JVK	468	3	0	9	6
2015	1	415	SoeDERTaeLJE_JVK	509	0	1	3	39
2015	1	415	SoeDERTaeLJE_JVK	528	17	0	5	16
2015	1	415	SoeDERTaeLJE_JVK	620	1	0	3	10
2015	1	415	SoeDERTaeLJE_JVK	650	4	0	4	26
2015	1	415	SoeDERTaeLJE_JVK	713	0	0	0	37
2015	1	415	SoeDERTaeLJE_JVK	750	0	0	6	10
2015	1	415	SoeDERTaeLJE_JVK	818	0	0	4	5
2015	1	415	SoeDERTaeLJE_JVK	826	0	1	6	8
2015	1	415	SoeDERTaeLJE_JVK	837	3	0	5	34
2015	1	415	SoeDERTaeLJE_JVK	866	0	0	0	14
2015	1	415	SoeDERTaeLJE_JVK	895	1	0	1	20
2015	1	415	SoeDERTaeLJE_JVK	1000	0	0	1	11
2015	1	415	SoeDERTaeLJE_JVK	1100	0	0	0	1
2015	1	415	SoeDERTaeLJE_JVK	1380	0	0	3	24
2015	1	415	SoeDERTaeLJE_JVK	1428	0	0	0	21
2015	1	415	SoeDERTaeLJE_JVK	1800	7	4	48	99
2015	1	415	SoeDERTaeLJE_JVK	2033	0	0	1	8
2015	1	415	SoeDERTaeLJE_JVK	4650	0	6	40	267
2015	1	416	SoeDERORTS_JVK	26	0	0	3	7
2015	1	416	SoeDERORTS_JVK	150	0	0	0	0
2015	1	416	SoeDERORTS_JVK	206	0	0	0	9
2015	1	416	SoeDERORTS_JVK	425	0	0	0	10
2015	1	416	SoeDERORTS_JVK	2700	0	0	15	6
2015	1	416	SoeDERORTS_JVK	4363	0	0	33	26
2015	1	416	SoeDERORTS_JVK	13000	13	0	53	132
2015	1	417	HANINGE-TYRESoe_JVK	16	0	0	0	0
2015	1	417	HANINGE-TYRESoe_JVK	23	0	0	0	0
2015	1	417	HANINGE-TYRESoe_JVK	57	0	0	0	0
2015	1	417	HANINGE-TYRESoe_JVK	125	0	0	1	0
2015	1	417	HANINGE-TYRESoe_JVK	140	0	0	0	0
2015	1	417	HANINGE-TYRESoe_JVK	176	0	0	0	1
2015	1	417	HANINGE-TYRESoe_JVK	202	0	0	0	0
2015	1	417	HANINGE-TYRESoe_JVK	310	0	0	11	1
2015	1	417	HANINGE-TYRESoe_JVK	371	0	0	1	1
2015	1	417	HANINGE-TYRESoe_JVK	386	0	0	3	1
2015	1	417	HANINGE-TYRESoe_JVK	437	0	0	0	0
2015	1	417	HANINGE-TYRESoe_JVK	750	0	0	3	3
2015	1	417	HANINGE-TYRESoe_JVK	900	0	0	0	0
2015	1	417	HANINGE-TYRESoe_JVK	1000	2	0	3	0
2015	1	417	HANINGE-TYRESoe_JVK	1000	1	0	2	3
2015	1	417	HANINGE-TYRESoe_JVK	1450	0	0	12	0
2015	1	417	HANINGE-TYRESoe_JVK	1712	0	0	2	0
2015	1	417	HANINGE-TYRESoe_JVK	1750	0	0	3	20
2015	1	417	HANINGE-TYRESoe_JVK	5500	6	5	78	140
2015	1	418	NYNaeSHAMNS_JVK	22	0	0	0	3
2015	1	418	NYNaeSHAMNS_JVK	55	0	0	3	8
2015	1	418	NYNaeSHAMNS_JVK	60	0	0	0	0
2015	1	418	NYNaeSHAMNS_JVK	80	0	0	1	3
2015	1	418	NYNaeSHAMNS_JVK	103	0	0	0	6
2015	1	418	NYNaeSHAMNS_JVK	111	0	0	1	3
2015	1	418	NYNaeSHAMNS_JVK	130	0	0	0	0
2015	1	418	NYNaeSHAMNS_JVK	207	0	0	5	10
2015	1	418	NYNaeSHAMNS_JVK	310	0	0	2	6
2015	1	418	NYNaeSHAMNS_JVK	320	0	0	0	5
2015	1	418	NYNaeSHAMNS_JVK	321	0	0	1	12
2015	1	418	NYNaeSHAMNS_JVK	328	1	0	2	13
2015	1	418	NYNaeSHAMNS_JVK	360	0	0	0	3
2015	1	418	NYNaeSHAMNS_JVK	368	0	0	0	2
2015	1	418	NYNaeSHAMNS_JVK	532	1	0	4	0
2015	1	418	NYNaeSHAMNS_JVK	550	0	0	2	1
2015	1	418	NYNaeSHAMNS_JVK	711	0	0	10	35
2015	1	418	NYNaeSHAMNS_JVK	740	0	0	2	8
2015	1	418	NYNaeSHAMNS_JVK	899	0	0	1	3
2015	1	418	NYNaeSHAMNS_JVK	2550	3	3	95	210
2015	1	418	NYNaeSHAMNS_JVK	2631	0	0	9	20
2015	1	418	NYNaeSHAMNS_JVK	3468	0	0	12	28
2015	3	425	aeLVKARLEBY-VaeSTLAND_JVK	155	0	0	0	0
2015	3	425	aeLVKARLEBY-VaeSTLAND_JVK	540	0	0	0	7
2015	3	425	aeLVKARLEBY-VaeSTLAND_JVK	565	0	0	2	5
2015	3	425	aeLVKARLEBY-VaeSTLAND_JVK	2016	0	0	5	12
2015	3	425	aeLVKARLEBY-VaeSTLAND_JVK	2200	0	0	23	66
2015	3	425	aeLVKARLEBY-VaeSTLAND_JVK	2335	0	1	4	10
2015	3	426	HEBY_JVK	76	0	0	6	8
2015	3	426	HEBY_JVK	290	0	0	0	0
2015	3	426	HEBY_JVK	350	0	0	0	0
2015	3	426	HEBY_JVK	540	0	0	1	0
2015	3	426	HEBY_JVK	550	0	0	0	0
2015	3	426	HEBY_JVK	568	0	2	1	0
2015	3	426	HEBY_JVK	650	0	0	4	0
2015	3	426	HEBY_JVK	726	0	0	4	1
2015	3	426	HEBY_JVK	800	0	0	0	0
2015	3	426	HEBY_JVK	800	0	0	5	1
2015	3	426	HEBY_JVK	924	0	0	2	0
2015	3	426	HEBY_JVK	926	0	0	2	10
2015	3	426	HEBY_JVK	1033	1	0	3	0
2015	3	426	HEBY_JVK	1150	0	0	2	1
2015	3	426	HEBY_JVK	1250	0	0	4	0
2015	3	426	HEBY_JVK	1372	0	0	2	0
2015	3	426	HEBY_JVK	1380	0	0	4	0
2015	3	426	HEBY_JVK	1475	0	0	0	0
2015	3	426	HEBY_JVK	1643.1	0	0	3	0
2015	3	426	HEBY_JVK	1700	0	0	2	0
2015	3	426	HEBY_JVK	1726	0	0	0	0
2015	3	426	HEBY_JVK	1930	0	0	1	0
2015	3	426	HEBY_JVK	2200	0	2	22	0
2015	3	426	HEBY_JVK	2500	0	12	5	0
2015	3	426	HEBY_JVK	3456	0	5	17	3
2015	3	426	HEBY_JVK	6594	1	17	21	3
2015	3	426	HEBY_JVK	10243	3	15	22	1
2015	3	427	HaaLLNaeS-oeSTERLoeVSTA_JVK	561	0	0	0	11
2015	3	427	HaaLLNaeS-oeSTERLoeVSTA_JVK	621	0	0	0	5
2015	3	427	HaaLLNaeS-oeSTERLoeVSTA_JVK	730	0	0	0	0
2015	3	427	HaaLLNaeS-oeSTERLoeVSTA_JVK	821	0	0	0	3
2015	3	427	HaaLLNaeS-oeSTERLoeVSTA_JVK	890	0	0	0	10
2015	3	427	HaaLLNaeS-oeSTERLoeVSTA_JVK	1200	0	0	3	10
2015	3	428	TIERP-TOLFTA-SoeDERFORS_JVK	150	0	0	0	3
2015	3	428	TIERP-TOLFTA-SoeDERFORS_JVK	257	0	0	0	8
2015	3	428	TIERP-TOLFTA-SoeDERFORS_JVK	324.24	0	0	0	3
2015	3	428	TIERP-TOLFTA-SoeDERFORS_JVK	552	0	0	0	5
2015	3	428	TIERP-TOLFTA-SoeDERFORS_JVK	564	0	0	0	0
2015	3	428	TIERP-TOLFTA-SoeDERFORS_JVK	723	0	0	0	0
2015	3	428	TIERP-TOLFTA-SoeDERFORS_JVK	872	0	1	1	12
2015	3	428	TIERP-TOLFTA-SoeDERFORS_JVK	932	0	0	10	5
2015	3	428	TIERP-TOLFTA-SoeDERFORS_JVK	1100	0	0	1	4
2015	3	428	TIERP-TOLFTA-SoeDERFORS_JVK	1905	0	1	0	18
2015	3	428	TIERP-TOLFTA-SoeDERFORS_JVK	1932	0	3	4	14
2015	3	428	TIERP-TOLFTA-SoeDERFORS_JVK	2083	0	0	0	4
2015	3	428	TIERP-TOLFTA-SoeDERFORS_JVK	2100	0	0	1	2
2015	3	431	oeSTHAMMAR_JVK	132	0	0	0	3
2015	3	431	oeSTHAMMAR_JVK	172	0	0	0	0
2015	3	431	oeSTHAMMAR_JVK	350	0	2	0	4
2015	3	431	oeSTHAMMAR_JVK	492	0	0	0	3
2015	3	431	oeSTHAMMAR_JVK	580	0	0	1	4
2015	3	431	oeSTHAMMAR_JVK	599	0	0	6	17
2015	3	431	oeSTHAMMAR_JVK	880	0	0	0	14
2015	3	431	oeSTHAMMAR_JVK	1070	0	0	0	3
2015	3	431	oeSTHAMMAR_JVK	1300	0	0	0	14
2015	3	431	oeSTHAMMAR_JVK	1400	0	0	2	9
2015	3	432	BJoeRKLINGE-VIKSTA_JVK	103.5	0	0	1	0
2015	3	432	BJoeRKLINGE-VIKSTA_JVK	112	0	0	0	0
2015	3	432	BJoeRKLINGE-VIKSTA_JVK	115	0	0	0	0
2015	3	432	BJoeRKLINGE-VIKSTA_JVK	120	0	0	0	0
2015	3	432	BJoeRKLINGE-VIKSTA_JVK	160	0	0	0	0
2015	3	432	BJoeRKLINGE-VIKSTA_JVK	163	0	0	0	0
2015	3	432	BJoeRKLINGE-VIKSTA_JVK	184	0	0	0	0
2015	3	432	BJoeRKLINGE-VIKSTA_JVK	190	0	0	0	3
2015	3	432	BJoeRKLINGE-VIKSTA_JVK	200	0	0	0	2
2015	3	432	BJoeRKLINGE-VIKSTA_JVK	238	0	0	1	0
2015	3	432	BJoeRKLINGE-VIKSTA_JVK	238	0	0	0	0
2015	3	432	BJoeRKLINGE-VIKSTA_JVK	284	0	0	0	0
2015	3	432	BJoeRKLINGE-VIKSTA_JVK	324	0	0	0	0
2015	3	432	BJoeRKLINGE-VIKSTA_JVK	336	0	0	0	0
2015	3	432	BJoeRKLINGE-VIKSTA_JVK	386	0	0	1	0
2015	3	432	BJoeRKLINGE-VIKSTA_JVK	440	0	0	1	1
2015	3	432	BJoeRKLINGE-VIKSTA_JVK	536	0	0	0	14
2015	3	432	BJoeRKLINGE-VIKSTA_JVK	602	0	0	2	0
2015	3	432	BJoeRKLINGE-VIKSTA_JVK	630	0	0	0	0
2015	3	432	BJoeRKLINGE-VIKSTA_JVK	748	0	0	4	16
2015	3	432	BJoeRKLINGE-VIKSTA_JVK	774	0	0	0	17
2015	3	432	BJoeRKLINGE-VIKSTA_JVK	852	0	0	0	2
2015	3	432	BJoeRKLINGE-VIKSTA_JVK	900	0	1	1	6
2015	3	432	BJoeRKLINGE-VIKSTA_JVK	1140	0	0	2	2
2015	3	432	BJoeRKLINGE-VIKSTA_JVK	1380	0	1	6	2
2015	3	432	BJoeRKLINGE-VIKSTA_JVK	1400	0	0	1	4
2015	3	432	BJoeRKLINGE-VIKSTA_JVK	1700	0	1	4	19
2015	3	432	BJoeRKLINGE-VIKSTA_JVK	2720	0	1	7	4
2015	3	433	VATTHOLMA_JVK	90	0	0	0	19
2015	3	433	VATTHOLMA_JVK	99	0	0	1	0
2015	3	433	VATTHOLMA_JVK	150	0	0	0	0
2015	3	433	VATTHOLMA_JVK	199	0	0	0	1
2015	3	433	VATTHOLMA_JVK	300	0	0	0	0
2015	3	433	VATTHOLMA_JVK	475	0	0	0	10
2015	3	433	VATTHOLMA_JVK	560	0	0	1	9
2015	3	433	VATTHOLMA_JVK	610	0	0	4	9
2015	3	433	VATTHOLMA_JVK	640	0	0	1	16
2015	3	433	VATTHOLMA_JVK	691	0	0	1	4
2015	3	433	VATTHOLMA_JVK	700	0	0	0	23
2015	3	433	VATTHOLMA_JVK	944	0	0	1	4
2015	3	433	VATTHOLMA_JVK	1100	0	0	1	11
2015	3	434	RASBO_JVK	28	0	0	0	0
2015	3	434	RASBO_JVK	84	0	0	0	5
2015	3	434	RASBO_JVK	195	0	0	0	18
2015	3	434	RASBO_JVK	199	0	0	0	0
2015	3	434	RASBO_JVK	206	0	0	1	5
2015	3	434	RASBO_JVK	240	0	0	1	3
2015	3	434	RASBO_JVK	240	0	0	0	0
2015	3	434	RASBO_JVK	285	0	0	0	14
2015	3	434	RASBO_JVK	312	0	0	0	7
2015	3	434	RASBO_JVK	400	0	0	5	10
2015	3	434	RASBO_JVK	446	0	1	2	0
2015	3	434	RASBO_JVK	483	0	1	2	10
2015	3	434	RASBO_JVK	603	0	1	8	15
2015	3	434	RASBO_JVK	696	0	0	3	8
2015	3	434	RASBO_JVK	733	0	0	4	6
2015	3	434	RASBO_JVK	2100	0	0	0	11
2015	3	435	OLANDS_JVK	109	0	0	1	0
2015	3	435	OLANDS_JVK	113	0	0	0	0
2015	3	435	OLANDS_JVK	149	0	0	1	0
2015	3	435	OLANDS_JVK	159	0	0	1	0
2015	3	435	OLANDS_JVK	189	0	0	0	1
2015	3	435	OLANDS_JVK	200	0	0	10	108
2015	3	435	OLANDS_JVK	208	0	0	2	1
2015	3	435	OLANDS_JVK	310	0	0	2	1
2015	3	435	OLANDS_JVK	320	0	0	2	1
2015	3	435	OLANDS_JVK	463	0	0	3	2
2015	3	435	OLANDS_JVK	623	0	0	0	2
2015	3	435	OLANDS_JVK	840	0	0	0	2
2015	3	435	OLANDS_JVK	850	0	0	0	3
2015	3	435	OLANDS_JVK	950	0	0	2	7
2015	3	435	OLANDS_JVK	1014	0	0	7	10
2015	3	435	OLANDS_JVK	1050	0	0	5	16
2015	3	435	OLANDS_JVK	1320	0	1	8	31
2015	3	435	OLANDS_JVK	1800	0	0	3	11
2015	3	435	OLANDS_JVK	1965	0	0	1	5
2015	3	435	OLANDS_JVK	2502	0	0	2	26
2015	3	436	BaeLINGE_JVK	48	0	0	0	4
2015	3	436	BaeLINGE_JVK	48	0	0	0	1
2015	3	436	BaeLINGE_JVK	65	0	0	0	0
2015	3	436	BaeLINGE_JVK	91	0	0	0	0
2015	3	436	BaeLINGE_JVK	123	0	0	0	4
2015	3	436	BaeLINGE_JVK	248	0	0	0	9
2015	3	436	BaeLINGE_JVK	308	0	0	1	0
2015	3	436	BaeLINGE_JVK	315	0	0	0	2
2015	3	436	BaeLINGE_JVK	396	0	0	0	12
2015	3	436	BaeLINGE_JVK	465	0	0	0	8
2015	3	436	BaeLINGE_JVK	540	0	0	5	19
2015	3	436	BaeLINGE_JVK	542	0	0	2	1
2015	3	436	BaeLINGE_JVK	659	0	0	0	0
2015	3	436	BaeLINGE_JVK	721	0	0	0	0
2015	3	436	BaeLINGE_JVK	767	0	1	31	0
2015	3	436	BaeLINGE_JVK	800	0	0	1	4
2015	3	436	BaeLINGE_JVK	814	0	0	4	9
2015	3	436	BaeLINGE_JVK	830	0	1	0	18
2015	3	436	BaeLINGE_JVK	839	0	0	0	0
2015	3	436	BaeLINGE_JVK	850	0	1	1	0
2015	3	436	BaeLINGE_JVK	868	0	0	0	0
2015	3	436	BaeLINGE_JVK	930	0	0	0	0
2015	3	436	BaeLINGE_JVK	967	0	1	6	7
2015	3	436	BaeLINGE_JVK	1022	0	0	7	17
2015	3	436	BaeLINGE_JVK	1500	0	0	7	35
2015	3	436	BaeLINGE_JVK	1860	0	0	5	2
2015	3	436	BaeLINGE_JVK	1939	0	0	6	3
2015	3	436	BaeLINGE_JVK	2200	0	3	1	1
2015	3	436	BaeLINGE_JVK	2248	0	1	0	7
2015	3	436	BaeLINGE_JVK	2250	0	2	5	18
2015	3	436	BaeLINGE_JVK	2800	0	0	0	10
2015	3	436	BaeLINGE_JVK	3030	0	1	14	46
2015	3	437	DANMARK-FUNBO-VAKSALA_JVK	151	0	0	3	8
2015	3	437	DANMARK-FUNBO-VAKSALA_JVK	265	0	0	0	0
2015	3	437	DANMARK-FUNBO-VAKSALA_JVK	330	0	0	1	0
2015	3	437	DANMARK-FUNBO-VAKSALA_JVK	533	0	0	7	0
2015	3	437	DANMARK-FUNBO-VAKSALA_JVK	756	0	0	0	1
2015	3	437	DANMARK-FUNBO-VAKSALA_JVK	1118	0	0	0	0
2015	3	438	NaeRDINGSHUNDRA_JVK	31	0	0	0	8
2015	3	438	NaeRDINGSHUNDRA_JVK	40	0	0	0	0
2015	3	438	NaeRDINGSHUNDRA_JVK	42	0	0	0	0
2015	3	438	NaeRDINGSHUNDRA_JVK	64	0	0	0	0
2015	3	438	NaeRDINGSHUNDRA_JVK	66	0	0	0	9
2015	3	438	NaeRDINGSHUNDRA_JVK	100	0	0	2	1
2015	3	438	NaeRDINGSHUNDRA_JVK	110	0	0	0	0
2015	3	438	NaeRDINGSHUNDRA_JVK	124	0	0	0	6
2015	3	438	NaeRDINGSHUNDRA_JVK	140	0	0	0	0
2015	3	438	NaeRDINGSHUNDRA_JVK	145	0	0	0	0
2015	3	438	NaeRDINGSHUNDRA_JVK	147	0	0	2	1
2015	3	438	NaeRDINGSHUNDRA_JVK	164	0	0	0	4
2015	3	438	NaeRDINGSHUNDRA_JVK	175	0	0	9	0
2015	3	438	NaeRDINGSHUNDRA_JVK	180	0	0	4	0
2015	3	438	NaeRDINGSHUNDRA_JVK	204	0	0	0	14
2015	3	438	NaeRDINGSHUNDRA_JVK	263	0	0	0	0
2015	3	438	NaeRDINGSHUNDRA_JVK	306	0	0	1	2
2015	3	438	NaeRDINGSHUNDRA_JVK	360	0	2	0	4
2015	3	438	NaeRDINGSHUNDRA_JVK	366	0	1	1	3
2015	3	438	NaeRDINGSHUNDRA_JVK	476	0	0	2	0
2015	3	438	NaeRDINGSHUNDRA_JVK	530	0	0	2	8
2015	3	438	NaeRDINGSHUNDRA_JVK	540	0	0	0	2
2015	3	438	NaeRDINGSHUNDRA_JVK	575	0	2	2	1
2015	3	438	NaeRDINGSHUNDRA_JVK	585	0	0	7	15
2015	3	438	NaeRDINGSHUNDRA_JVK	621	0	0	8	4
2015	3	438	NaeRDINGSHUNDRA_JVK	622	0	0	3	8
2015	3	438	NaeRDINGSHUNDRA_JVK	623	0	0	0	17
2015	3	438	NaeRDINGSHUNDRA_JVK	689	0	0	0	3
2015	3	438	NaeRDINGSHUNDRA_JVK	699	0	0	1	2
2015	3	438	NaeRDINGSHUNDRA_JVK	767	0	2	2	16
2015	3	438	NaeRDINGSHUNDRA_JVK	830	0	0	0	6
2015	3	438	NaeRDINGSHUNDRA_JVK	1107	0	0	0	3
2015	3	438	NaeRDINGSHUNDRA_JVK	1118	0	1	0	4
2015	3	438	NaeRDINGSHUNDRA_JVK	1711	0	6	1	19
2015	3	438	NaeRDINGSHUNDRA_JVK	23279	0	15	54	222
2015	3	439	NORRA_HAGUNDA_JVK	25	0	0	2	0
2015	3	439	NORRA_HAGUNDA_JVK	344	0	0	3	0
2015	3	439	NORRA_HAGUNDA_JVK	348	0	0	1	0
2015	3	439	NORRA_HAGUNDA_JVK	415	0	1	2	1
2015	3	439	NORRA_HAGUNDA_JVK	429	0	1	2	0
2015	3	439	NORRA_HAGUNDA_JVK	671	0	0	0	0
2015	3	439	NORRA_HAGUNDA_JVK	914	0	0	5	0
2015	3	439	NORRA_HAGUNDA_JVK	1049	0	0	0	2
2015	3	439	NORRA_HAGUNDA_JVK	1345	0	0	0	0
2015	3	439	NORRA_HAGUNDA_JVK	1345	0	1	0	4
2015	3	439	NORRA_HAGUNDA_JVK	1745	0	0	7	4
2015	3	439	NORRA_HAGUNDA_JVK	1790	0	0	1	10
2015	3	439	NORRA_HAGUNDA_JVK	2200	0	0	4	0
2015	3	440	SoeDRA_HAGUNDA_JVK	6	0	0	0	0
2015	3	440	SoeDRA_HAGUNDA_JVK	8	0	0	0	1
2015	3	440	SoeDRA_HAGUNDA_JVK	31	0	0	1	0
2015	3	440	SoeDRA_HAGUNDA_JVK	48	0	0	0	0
2015	3	440	SoeDRA_HAGUNDA_JVK	55	0	0	0	0
2015	3	440	SoeDRA_HAGUNDA_JVK	60	0	0	0	0
2015	3	440	SoeDRA_HAGUNDA_JVK	73	0	0	0	0
2015	3	440	SoeDRA_HAGUNDA_JVK	95	0	0	0	0
2015	3	440	SoeDRA_HAGUNDA_JVK	97	0	0	1	0
2015	3	440	SoeDRA_HAGUNDA_JVK	100	0	0	1	0
2015	3	440	SoeDRA_HAGUNDA_JVK	100	0	0	0	0
2015	3	440	SoeDRA_HAGUNDA_JVK	118	0	0	2	0
2015	3	440	SoeDRA_HAGUNDA_JVK	127	0	0	0	0
2015	3	440	SoeDRA_HAGUNDA_JVK	160	0	0	3	3
2015	3	440	SoeDRA_HAGUNDA_JVK	200	0	0	0	0
2015	3	440	SoeDRA_HAGUNDA_JVK	200	0	0	2	0
2015	3	440	SoeDRA_HAGUNDA_JVK	225	0	0	1	0
2015	3	440	SoeDRA_HAGUNDA_JVK	262	0	0	6	0
2015	3	440	SoeDRA_HAGUNDA_JVK	286	0	0	0	0
2015	3	440	SoeDRA_HAGUNDA_JVK	309	0	0	14	13
2015	3	440	SoeDRA_HAGUNDA_JVK	368	0	0	0	0
2015	3	440	SoeDRA_HAGUNDA_JVK	403	0	0	1	0
2015	3	440	SoeDRA_HAGUNDA_JVK	609	0	0	1	2
2015	3	440	SoeDRA_HAGUNDA_JVK	871	0	0	0	1
2015	3	440	SoeDRA_HAGUNDA_JVK	1194	0	0	7	12
2015	3	440	SoeDRA_HAGUNDA_JVK	1204	0	0	7	6
2015	3	440	SoeDRA_HAGUNDA_JVK	1300	0	0	5	2
2015	3	440	SoeDRA_HAGUNDA_JVK	1830	0	0	18	0
2015	3	440	SoeDRA_HAGUNDA_JVK	2088	0	0	4	12
2015	3	441	KNIVSTA_JVK	13	0	0	0	0
2015	3	441	KNIVSTA_JVK	57	0	0	0	0
2015	3	441	KNIVSTA_JVK	57	0	0	0	3
2015	3	441	KNIVSTA_JVK	80	0	0	0	0
2015	3	441	KNIVSTA_JVK	130	0	0	0	0
2015	3	441	KNIVSTA_JVK	175	0	0	2	0
2015	3	441	KNIVSTA_JVK	179	0	0	0	0
2015	3	441	KNIVSTA_JVK	200	0	0	0	2
2015	3	441	KNIVSTA_JVK	310	0	0	0	0
2015	3	441	KNIVSTA_JVK	332	0	0	4	2
2015	3	441	KNIVSTA_JVK	433	0	0	0	0
2015	3	441	KNIVSTA_JVK	500	0	0	0	10
2015	3	441	KNIVSTA_JVK	551	0	0	1	15
2015	3	441	KNIVSTA_JVK	593	0	0	0	6
2015	3	441	KNIVSTA_JVK	616	0	0	3	13
2015	3	441	KNIVSTA_JVK	640	0	0	1	0
2015	3	441	KNIVSTA_JVK	643	0	0	0	0
2015	3	441	KNIVSTA_JVK	700	0	0	0	4
2015	3	441	KNIVSTA_JVK	893	0	2	3	0
2015	3	441	KNIVSTA_JVK	900	0	0	0	10
2015	3	442	LAGUNDA_JVK	35	0	0	0	1
2015	3	442	LAGUNDA_JVK	50	0	0	0	0
2015	3	442	LAGUNDA_JVK	54	0	0	0	0
2015	3	442	LAGUNDA_JVK	54	0	0	1	0
2015	3	442	LAGUNDA_JVK	58	0	0	0	0
2015	3	442	LAGUNDA_JVK	107	0	0	4	0
2015	3	442	LAGUNDA_JVK	110	0	0	1	0
2015	3	442	LAGUNDA_JVK	110	0	0	1	0
2015	3	442	LAGUNDA_JVK	190	0	0	0	0
2015	3	442	LAGUNDA_JVK	233	0	0	0	1
2015	3	442	LAGUNDA_JVK	300	0	0	0	0
2015	3	442	LAGUNDA_JVK	340	0	0	0	4
2015	3	442	LAGUNDA_JVK	369	0	0	2	0
2015	3	442	LAGUNDA_JVK	514	0	0	3	6
2015	3	442	LAGUNDA_JVK	640	0	0	2	0
2015	3	442	LAGUNDA_JVK	650	0	0	6	0
2015	3	442	LAGUNDA_JVK	700	0	0	4	10
2015	3	442	LAGUNDA_JVK	720	0	1	4	7
2015	3	442	LAGUNDA_JVK	779	0	0	0	0
2015	3	442	LAGUNDA_JVK	791	0	6	0	20
2015	3	442	LAGUNDA_JVK	875	0	0	5	8
2015	3	444	HaaBO_JVK	1	0	0	0	14
2015	3	444	HaaBO_JVK	64	0	0	0	0
2015	3	444	HaaBO_JVK	71	0	0	0	0
2015	3	444	HaaBO_JVK	96	0	0	0	9
2015	3	444	HaaBO_JVK	225	0	0	3	35
2015	3	444	HaaBO_JVK	250	0	0	0	14
2015	3	444	HaaBO_JVK	345	0	0	2	17
2015	3	444	HaaBO_JVK	448	0	0	0	39
2015	3	444	HaaBO_JVK	493	0	0	7	14
2015	3	444	HaaBO_JVK	600	0	0	35	12
2015	3	444	HaaBO_JVK	800	0	0	2	11
2015	3	444	HaaBO_JVK	820	0	0	2	22
2015	3	444	HaaBO_JVK	1200	0	0	0	1
2015	3	444	HaaBO_JVK	1300	0	0	12	23
2015	3	444	HaaBO_JVK	1600	0	11	33	202
2015	3	445	TRoeGDS_JVK	55	0	0	0	17
2015	3	445	TRoeGDS_JVK	61	0	0	0	0
2015	3	445	TRoeGDS_JVK	75	0	0	0	0
2015	3	445	TRoeGDS_JVK	115	0	0	0	5
2015	3	445	TRoeGDS_JVK	121	0	0	0	0
2015	3	445	TRoeGDS_JVK	140	0	0	0	0
2015	3	445	TRoeGDS_JVK	144	0	0	0	6
2015	3	445	TRoeGDS_JVK	193	0	0	0	0
2015	3	445	TRoeGDS_JVK	266	0	0	0	1
2015	3	445	TRoeGDS_JVK	267	0	1	2	12
2015	3	445	TRoeGDS_JVK	279	0	0	2	5
2015	3	445	TRoeGDS_JVK	300	0	0	0	8
2015	3	445	TRoeGDS_JVK	300	0	0	19	10
2015	3	445	TRoeGDS_JVK	316	0	0	0	7
2015	3	445	TRoeGDS_JVK	400	1	1	10	3
2015	3	445	TRoeGDS_JVK	540	0	0	4	8
2015	3	445	TRoeGDS_JVK	650	0	0	0	4
2015	3	445	TRoeGDS_JVK	685	0	0	3	4
2015	3	445	TRoeGDS_JVK	696	0	0	1	10
2015	3	445	TRoeGDS_JVK	700	0	0	3	0
2015	3	445	TRoeGDS_JVK	704	0	0	0	0
2015	3	445	TRoeGDS_JVK	789	0	0	0	12
2015	3	445	TRoeGDS_JVK	796	0	0	0	19
2015	3	445	TRoeGDS_JVK	872	0	0	4	14
2015	3	445	TRoeGDS_JVK	900	0	2	7	6
2015	3	445	TRoeGDS_JVK	1006	0	0	3	27
2015	3	445	TRoeGDS_JVK	1080	1	0	1	13
2015	3	445	TRoeGDS_JVK	1300	0	0	5	30
2015	3	773	ENABYGDENS_NORDVaeSTRA_JVK	15	0	0	0	0
2015	3	773	ENABYGDENS_NORDVaeSTRA_JVK	37	0	0	0	0
2015	3	773	ENABYGDENS_NORDVaeSTRA_JVK	90	0	0	2	4
2015	3	773	ENABYGDENS_NORDVaeSTRA_JVK	102	0	0	5	3
2015	3	773	ENABYGDENS_NORDVaeSTRA_JVK	200	0	0	0	0
2015	3	773	ENABYGDENS_NORDVaeSTRA_JVK	226	0	0	0	0
2015	3	773	ENABYGDENS_NORDVaeSTRA_JVK	250	0	0	2	0
2015	3	773	ENABYGDENS_NORDVaeSTRA_JVK	255	0	0	0	7
2015	3	773	ENABYGDENS_NORDVaeSTRA_JVK	354	0	0	1	0
2015	3	773	ENABYGDENS_NORDVaeSTRA_JVK	374	0	0	1	0
2015	3	773	ENABYGDENS_NORDVaeSTRA_JVK	385	0	0	2	1
2015	3	773	ENABYGDENS_NORDVaeSTRA_JVK	401	0	0	0	4
2015	3	773	ENABYGDENS_NORDVaeSTRA_JVK	425	0	0	1	18
2015	3	773	ENABYGDENS_NORDVaeSTRA_JVK	444	0	0	0	0
2015	3	773	ENABYGDENS_NORDVaeSTRA_JVK	444	0	0	0	3
2015	3	773	ENABYGDENS_NORDVaeSTRA_JVK	448	0	0	1	4
2015	3	773	ENABYGDENS_NORDVaeSTRA_JVK	472	0	0	1	3
2015	3	773	ENABYGDENS_NORDVaeSTRA_JVK	502	0	0	2	1
2015	3	773	ENABYGDENS_NORDVaeSTRA_JVK	560	0	0	2	20
2015	3	773	ENABYGDENS_NORDVaeSTRA_JVK	600	0	0	1	3
2015	3	773	ENABYGDENS_NORDVaeSTRA_JVK	630	0	0	4	31
2015	3	773	ENABYGDENS_NORDVaeSTRA_JVK	630	0	1	11	13
2015	3	773	ENABYGDENS_NORDVaeSTRA_JVK	632	0	0	0	1
2015	3	773	ENABYGDENS_NORDVaeSTRA_JVK	662	0	0	2	11
2015	3	773	ENABYGDENS_NORDVaeSTRA_JVK	677	0	0	2	28
2015	3	773	ENABYGDENS_NORDVaeSTRA_JVK	696	0	0	0	0
2015	3	773	ENABYGDENS_NORDVaeSTRA_JVK	757	0	0	0	0
2015	3	773	ENABYGDENS_NORDVaeSTRA_JVK	784	0	0	0	2
2015	3	773	ENABYGDENS_NORDVaeSTRA_JVK	856	0	0	2	0
2015	3	773	ENABYGDENS_NORDVaeSTRA_JVK	1000	0	0	3	1
2015	3	773	ENABYGDENS_NORDVaeSTRA_JVK	1009	0	0	2	0
2015	3	773	ENABYGDENS_NORDVaeSTRA_JVK	1075	0	0	0	0
2015	3	773	ENABYGDENS_NORDVaeSTRA_JVK	1100	0	0	5	7
2015	3	773	ENABYGDENS_NORDVaeSTRA_JVK	1134	0	0	0	4
2015	3	773	ENABYGDENS_NORDVaeSTRA_JVK	1180	0	0	2	0
2015	3	773	ENABYGDENS_NORDVaeSTRA_JVK	1200	0	0	1	0
2015	3	773	ENABYGDENS_NORDVaeSTRA_JVK	1305	0	0	3	0
2015	3	773	ENABYGDENS_NORDVaeSTRA_JVK	1900	0	0	4	7
2015	3	773	ENABYGDENS_NORDVaeSTRA_JVK	2400	0	0	2	0
2015	3	774	DANNEMORA-VENDELS_JVK	80	0	0	0	0
2015	3	774	DANNEMORA-VENDELS_JVK	120	0	0	1	0
2015	3	774	DANNEMORA-VENDELS_JVK	120	0	0	0	3
2015	3	774	DANNEMORA-VENDELS_JVK	134	0	0	1	1
2015	3	774	DANNEMORA-VENDELS_JVK	148	0	0	1	2
2015	3	774	DANNEMORA-VENDELS_JVK	236	0	0	0	0
2015	3	774	DANNEMORA-VENDELS_JVK	252	0	0	2	3
2015	3	774	DANNEMORA-VENDELS_JVK	254	0	3	0	1
2015	3	774	DANNEMORA-VENDELS_JVK	395	0	0	4	9
2015	3	774	DANNEMORA-VENDELS_JVK	467	0	0	0	1
2015	3	774	DANNEMORA-VENDELS_JVK	508	0	0	1	21
2015	3	774	DANNEMORA-VENDELS_JVK	520	0	0	0	0
2015	3	774	DANNEMORA-VENDELS_JVK	583	0	0	3	2
2015	3	774	DANNEMORA-VENDELS_JVK	603	0	0	0	0
2015	3	774	DANNEMORA-VENDELS_JVK	630	0	0	1	3
2015	3	774	DANNEMORA-VENDELS_JVK	786	0	0	5	3
2015	3	774	DANNEMORA-VENDELS_JVK	890	0	0	2	5
2015	3	774	DANNEMORA-VENDELS_JVK	1610	0	0	1	2
2015	3	774	DANNEMORA-VENDELS_JVK	1658	0	0	0	0
2015	3	774	DANNEMORA-VENDELS_JVK	1900	0	3	8	24
2015	4	448	KILADALENS_JVK	50	0	0	2	0
2015	4	448	KILADALENS_JVK	170	0	2	1	2
2015	4	448	KILADALENS_JVK	376	0	0	1	10
2015	4	448	KILADALENS_JVK	379	0	0	4	0
2015	4	448	KILADALENS_JVK	474	0	0	8	2
2015	4	448	KILADALENS_JVK	480	0	0	4	3
2015	4	448	KILADALENS_JVK	500	0	0	0	0
2015	4	448	KILADALENS_JVK	515	0	1	0	2
2015	4	448	KILADALENS_JVK	516	0	0	1	4
2015	4	448	KILADALENS_JVK	589	0	1	0	8
2015	4	448	KILADALENS_JVK	700	0	0	3	16
2015	4	448	KILADALENS_JVK	750	0	0	2	10
2015	4	448	KILADALENS_JVK	750	0	0	6	1
2015	4	448	KILADALENS_JVK	754	0	0	0	5
2015	4	448	KILADALENS_JVK	1000	0	0	0	0
2015	4	448	KILADALENS_JVK	1787	0	0	0	2
2015	4	448	KILADALENS_JVK	8900	0	0	12	14
2015	4	449	SVaeRTA-TROSA_JVK	85	0	0	0	0
2015	4	449	SVaeRTA-TROSA_JVK	120	0	0	0	0
2015	4	449	SVaeRTA-TROSA_JVK	151	0	0	0	6
2015	4	449	SVaeRTA-TROSA_JVK	196	0	0	0	0
2015	4	449	SVaeRTA-TROSA_JVK	200	0	0	0	0
2015	4	449	SVaeRTA-TROSA_JVK	200	0	0	0	8
2015	4	449	SVaeRTA-TROSA_JVK	294	0	0	3	1
2015	4	449	SVaeRTA-TROSA_JVK	315	0	0	3	6
2015	4	449	SVaeRTA-TROSA_JVK	388	0	0	0	2
2015	4	449	SVaeRTA-TROSA_JVK	530	0	0	1	8
2015	4	449	SVaeRTA-TROSA_JVK	567	0	0	2	13
2015	4	449	SVaeRTA-TROSA_JVK	630	0	0	0	2
2015	4	449	SVaeRTA-TROSA_JVK	640	0	0	1	11
2015	4	449	SVaeRTA-TROSA_JVK	685	0	0	0	4
2015	4	449	SVaeRTA-TROSA_JVK	696	0	0	0	2
2015	4	449	SVaeRTA-TROSA_JVK	749	0	0	0	34
2015	4	449	SVaeRTA-TROSA_JVK	750	0	0	0	0
2015	4	449	SVaeRTA-TROSA_JVK	860	0	0	2	7
2015	4	449	SVaeRTA-TROSA_JVK	1174	0	0	2	12
2015	4	449	SVaeRTA-TROSA_JVK	3089	0	0	1	23
2015	4	449	SVaeRTA-TROSA_JVK	7000	0	0	20	165
2015	4	450	oeSTER-MALMA_JVK	23	0	0	0	0
2015	4	450	oeSTER-MALMA_JVK	37	0	0	1	0
2015	4	450	oeSTER-MALMA_JVK	43	0	0	0	6
2015	4	450	oeSTER-MALMA_JVK	55	0	0	2	15
2015	4	450	oeSTER-MALMA_JVK	60	0	0	0	3
2015	4	450	oeSTER-MALMA_JVK	75	0	0	2	0
2015	4	450	oeSTER-MALMA_JVK	79	0	0	0	2
2015	4	450	oeSTER-MALMA_JVK	80	0	0	2	0
2015	4	450	oeSTER-MALMA_JVK	82	0	0	0	0
2015	4	450	oeSTER-MALMA_JVK	90	0	0	4	1
2015	4	450	oeSTER-MALMA_JVK	107	1	0	1	2
2015	4	450	oeSTER-MALMA_JVK	128	0	0	3	6
2015	4	450	oeSTER-MALMA_JVK	209	0	0	0	13
2015	4	450	oeSTER-MALMA_JVK	220	0	0	3	0
2015	4	450	oeSTER-MALMA_JVK	220	0	0	2	0
2015	4	450	oeSTER-MALMA_JVK	240	0	0	0	13
2015	4	450	oeSTER-MALMA_JVK	259	0	0	4	24
2015	4	450	oeSTER-MALMA_JVK	273	0	0	1	18
2015	4	450	oeSTER-MALMA_JVK	285	0	0	0	0
2015	4	450	oeSTER-MALMA_JVK	300	0	0	3	22
2015	4	450	oeSTER-MALMA_JVK	305	0	0	1	4
2015	4	450	oeSTER-MALMA_JVK	330	0	0	0	3
2015	4	450	oeSTER-MALMA_JVK	336	0	0	2	0
2015	4	450	oeSTER-MALMA_JVK	357	0	2	6	2
2015	4	450	oeSTER-MALMA_JVK	507	0	0	0	7
2015	4	450	oeSTER-MALMA_JVK	600	0	0	6	4
2015	4	450	oeSTER-MALMA_JVK	600	0	0	2	1
2015	4	450	oeSTER-MALMA_JVK	600	0	0	0	0
2015	4	450	oeSTER-MALMA_JVK	653	0	0	1	5
2015	4	450	oeSTER-MALMA_JVK	680	0	0	1	9
2015	4	450	oeSTER-MALMA_JVK	739	0	0	0	3
2015	4	450	oeSTER-MALMA_JVK	745	0	0	1	8
2015	4	450	oeSTER-MALMA_JVK	1050	0	0	2	1
2015	4	450	oeSTER-MALMA_JVK	1200	0	0	5	18
2015	4	450	oeSTER-MALMA_JVK	1550	0	0	30	36
2015	4	450	oeSTER-MALMA_JVK	1760	0	0	13	21
2015	4	450	oeSTER-MALMA_JVK	2002	2	0	15	71
2015	4	450	oeSTER-MALMA_JVK	2200	2	0	8	30
2015	4	450	oeSTER-MALMA_JVK	2240	5	2	22	51
2015	4	453	VINGaaKER-oeSTERaaKER_JVK	40	0	0	0	0
2015	4	453	VINGaaKER-oeSTERaaKER_JVK	54	0	0	0	0
2015	4	453	VINGaaKER-oeSTERaaKER_JVK	56	0	0	0	0
2015	4	453	VINGaaKER-oeSTERaaKER_JVK	160	1	0	2	11
2015	4	453	VINGaaKER-oeSTERaaKER_JVK	213	0	0	0	3
2015	4	453	VINGaaKER-oeSTERaaKER_JVK	223	0	0	0	1
2015	4	453	VINGaaKER-oeSTERaaKER_JVK	254	0	0	2	2
2015	4	453	VINGaaKER-oeSTERaaKER_JVK	310	0	0	0	8
2015	4	453	VINGaaKER-oeSTERaaKER_JVK	342	0	0	2	11
2015	4	453	VINGaaKER-oeSTERaaKER_JVK	450	0	0	7	2
2015	4	453	VINGaaKER-oeSTERaaKER_JVK	615	1	0	2	4
2015	4	453	VINGaaKER-oeSTERaaKER_JVK	835	0	0	3	17
2015	4	453	VINGaaKER-oeSTERaaKER_JVK	850	0	0	1	8
2015	4	453	VINGaaKER-oeSTERaaKER_JVK	850	0	0	1	4
2015	4	453	VINGaaKER-oeSTERaaKER_JVK	856	2	0	5	11
2015	4	453	VINGaaKER-oeSTERaaKER_JVK	950	0	0	5	13
2015	4	453	VINGaaKER-oeSTERaaKER_JVK	1104	0	0	3	1
2015	4	453	VINGaaKER-oeSTERaaKER_JVK	1300	2	0	0	3
2015	4	453	VINGaaKER-oeSTERaaKER_JVK	15894	36	1	83	321
2015	4	454	JULITA-SKoeLDINGE-FLODA_JVK	50	0	0	0	2
2015	4	454	JULITA-SKoeLDINGE-FLODA_JVK	67	0	0	0	5
2015	4	454	JULITA-SKoeLDINGE-FLODA_JVK	102	0	0	0	3
2015	4	454	JULITA-SKoeLDINGE-FLODA_JVK	280	0	0	3	0
2015	4	454	JULITA-SKoeLDINGE-FLODA_JVK	320	0	0	0	6
2015	4	454	JULITA-SKoeLDINGE-FLODA_JVK	330	0	0	1	8
2015	4	454	JULITA-SKoeLDINGE-FLODA_JVK	330	0	0	0	6
2015	4	454	JULITA-SKoeLDINGE-FLODA_JVK	342	0	0	1	12
2015	4	454	JULITA-SKoeLDINGE-FLODA_JVK	345	0	0	1	0
2015	4	454	JULITA-SKoeLDINGE-FLODA_JVK	349	0	0	3	9
2015	4	454	JULITA-SKoeLDINGE-FLODA_JVK	350	0	0	0	6
2015	4	454	JULITA-SKoeLDINGE-FLODA_JVK	380	2	0	6	8
2015	4	454	JULITA-SKoeLDINGE-FLODA_JVK	394	0	0	3	15
2015	4	454	JULITA-SKoeLDINGE-FLODA_JVK	420	0	0	1	8
2015	4	454	JULITA-SKoeLDINGE-FLODA_JVK	443	1	0	2	7
2015	4	454	JULITA-SKoeLDINGE-FLODA_JVK	472	0	0	1	0
2015	4	454	JULITA-SKoeLDINGE-FLODA_JVK	534	0	0	2	2
2015	4	454	JULITA-SKoeLDINGE-FLODA_JVK	600	0	0	0	7
2015	4	454	JULITA-SKoeLDINGE-FLODA_JVK	635	0	0	3	3
2015	4	454	JULITA-SKoeLDINGE-FLODA_JVK	780	0	0	3	10
2015	4	454	JULITA-SKoeLDINGE-FLODA_JVK	825	1	0	0	2
2015	4	454	JULITA-SKoeLDINGE-FLODA_JVK	980	0	0	3	20
2015	4	454	JULITA-SKoeLDINGE-FLODA_JVK	990	0	0	1	3
2015	4	454	JULITA-SKoeLDINGE-FLODA_JVK	1010	1	0	0	6
2015	4	454	JULITA-SKoeLDINGE-FLODA_JVK	1112	0	0	6	2
2015	4	454	JULITA-SKoeLDINGE-FLODA_JVK	1520	0	0	10	35
2015	4	454	JULITA-SKoeLDINGE-FLODA_JVK	1627	0	0	6	5
2015	4	454	JULITA-SKoeLDINGE-FLODA_JVK	2820	0	0	7	36
2015	4	454	JULITA-SKoeLDINGE-FLODA_JVK	11995	5	2	30	106
2015	4	455	REKARNE_JVK	175	0	0	1	0
2015	4	455	REKARNE_JVK	211	0	0	0	0
2015	4	455	REKARNE_JVK	250	0	0	0	2
2015	4	455	REKARNE_JVK	282	0	0	0	0
2015	4	455	REKARNE_JVK	310	0	0	3	1
2015	4	455	REKARNE_JVK	339	0	0	0	1
2015	4	455	REKARNE_JVK	425	0	0	0	8
2015	4	455	REKARNE_JVK	430	0	0	1	4
2015	4	455	REKARNE_JVK	454	0	0	1	6
2015	4	455	REKARNE_JVK	478	0	0	5	7
2015	4	455	REKARNE_JVK	550	0	0	1	14
2015	4	455	REKARNE_JVK	598	0	4	5	4
2015	4	455	REKARNE_JVK	650	0	0	0	23
2015	4	455	REKARNE_JVK	747.7	0	0	1	12
2015	4	455	REKARNE_JVK	755	0	0	5	9
2015	4	455	REKARNE_JVK	2164	0	0	10	25
2015	4	455	REKARNE_JVK	4000	5	10	48	138
2015	4	456	NORRA_SoeRMLANDS_JVK	5	0	0	0	1
2015	4	456	NORRA_SoeRMLANDS_JVK	10	0	0	0	0
2015	4	456	NORRA_SoeRMLANDS_JVK	14	0	0	0	0
2015	4	456	NORRA_SoeRMLANDS_JVK	35	0	0	0	4
2015	4	456	NORRA_SoeRMLANDS_JVK	38	0	0	1	3
2015	4	456	NORRA_SoeRMLANDS_JVK	45	0	0	2	3
2015	4	456	NORRA_SoeRMLANDS_JVK	50	0	0	0	0
2015	4	456	NORRA_SoeRMLANDS_JVK	96	0	0	5	11
2015	4	456	NORRA_SoeRMLANDS_JVK	100	0	0	0	8
2015	4	456	NORRA_SoeRMLANDS_JVK	120	0	0	3	8
2015	4	456	NORRA_SoeRMLANDS_JVK	129	0	0	0	6
2015	4	456	NORRA_SoeRMLANDS_JVK	133	0	0	0	0
2015	4	456	NORRA_SoeRMLANDS_JVK	134	0	0	4	1
2015	4	456	NORRA_SoeRMLANDS_JVK	137	0	0	0	0
2015	4	456	NORRA_SoeRMLANDS_JVK	151	2	0	0	12
2015	4	456	NORRA_SoeRMLANDS_JVK	177	0	0	4	3
2015	4	456	NORRA_SoeRMLANDS_JVK	197	0	0	0	0
2015	4	456	NORRA_SoeRMLANDS_JVK	210	0	0	0	1
2015	4	456	NORRA_SoeRMLANDS_JVK	242	0	0	3	4
2015	4	456	NORRA_SoeRMLANDS_JVK	278	0	0	2	12
2015	4	456	NORRA_SoeRMLANDS_JVK	320	0	0	0	1
2015	4	456	NORRA_SoeRMLANDS_JVK	400	0	0	0	3
2015	4	456	NORRA_SoeRMLANDS_JVK	400	0	0	2	3
2015	4	456	NORRA_SoeRMLANDS_JVK	427	0	0	1	12
2015	4	456	NORRA_SoeRMLANDS_JVK	454	0	0	3	4
2015	4	456	NORRA_SoeRMLANDS_JVK	500	0	0	7	20
2015	4	456	NORRA_SoeRMLANDS_JVK	511	0	0	1	2
2015	4	456	NORRA_SoeRMLANDS_JVK	522	1	0	2	10
2015	4	456	NORRA_SoeRMLANDS_JVK	540	0	0	0	2
2015	4	456	NORRA_SoeRMLANDS_JVK	558	5	0	7	13
2015	4	456	NORRA_SoeRMLANDS_JVK	575	0	0	0	3
2015	4	456	NORRA_SoeRMLANDS_JVK	580	0	0	6	7
2015	4	456	NORRA_SoeRMLANDS_JVK	596	0	0	0	3
2015	4	456	NORRA_SoeRMLANDS_JVK	602	0	0	1	4
2015	4	456	NORRA_SoeRMLANDS_JVK	615	0	0	0	1
2015	4	456	NORRA_SoeRMLANDS_JVK	670	0	0	4	10
2015	4	456	NORRA_SoeRMLANDS_JVK	684	1	0	0	4
2015	4	456	NORRA_SoeRMLANDS_JVK	820	1	0	1	8
2015	4	456	NORRA_SoeRMLANDS_JVK	902	1	0	4	20
2015	4	456	NORRA_SoeRMLANDS_JVK	1000	0	0	2	7
2015	4	456	NORRA_SoeRMLANDS_JVK	1140	0	0	12	11
2015	4	456	NORRA_SoeRMLANDS_JVK	1146	0	0	5	15
2015	4	456	NORRA_SoeRMLANDS_JVK	1284	0	0	12	11
2015	4	456	NORRA_SoeRMLANDS_JVK	1400	2	0	6	17
2015	4	456	NORRA_SoeRMLANDS_JVK	1400	0	0	0	240
2015	4	456	NORRA_SoeRMLANDS_JVK	1400	2	0	5	52
2015	4	456	NORRA_SoeRMLANDS_JVK	1692	0	0	0	14
2015	4	456	NORRA_SoeRMLANDS_JVK	1900	5	0	20	47
2015	4	456	NORRA_SoeRMLANDS_JVK	2400	0	0	2	4
2015	4	456	NORRA_SoeRMLANDS_JVK	2516	3	0	1	11
2015	4	758	MELLERSTA_SoeRMLANDS_JVK	8	0	0	0	0
2015	4	758	MELLERSTA_SoeRMLANDS_JVK	140	1	0	0	1
2015	4	758	MELLERSTA_SoeRMLANDS_JVK	230	0	0	0	0
2015	4	758	MELLERSTA_SoeRMLANDS_JVK	247	0	0	0	3
2015	4	758	MELLERSTA_SoeRMLANDS_JVK	263	0	0	3	9
2015	4	758	MELLERSTA_SoeRMLANDS_JVK	272	0	0	0	8
2015	4	758	MELLERSTA_SoeRMLANDS_JVK	278	0	0	2	3
2015	4	758	MELLERSTA_SoeRMLANDS_JVK	330	0	0	2	6
2015	4	758	MELLERSTA_SoeRMLANDS_JVK	355	1	0	0	9
2015	4	758	MELLERSTA_SoeRMLANDS_JVK	380	0	0	5	16
2015	4	758	MELLERSTA_SoeRMLANDS_JVK	471	0	0	0	19
2015	4	758	MELLERSTA_SoeRMLANDS_JVK	550	0	0	2	8
2015	4	758	MELLERSTA_SoeRMLANDS_JVK	612.5	0	0	0	17
2015	4	758	MELLERSTA_SoeRMLANDS_JVK	690	0	0	13	5
2015	4	758	MELLERSTA_SoeRMLANDS_JVK	700	3	0	0	13
2015	4	758	MELLERSTA_SoeRMLANDS_JVK	900	0	1	6	23
2015	4	758	MELLERSTA_SoeRMLANDS_JVK	1941	2	0	4	18
2015	4	758	MELLERSTA_SoeRMLANDS_JVK	6100	3	4	31	125
2015	4	758	MELLERSTA_SoeRMLANDS_JVK	6200	0	0	20	85
2015	4	759	SYDVaeSTRA_SoeRMLANDS_JVK	115	0	0	0	0
2015	4	759	SYDVaeSTRA_SoeRMLANDS_JVK	191	0	0	0	0
2015	4	759	SYDVaeSTRA_SoeRMLANDS_JVK	223	0	0	0	0
2015	4	759	SYDVaeSTRA_SoeRMLANDS_JVK	400	0	0	4	5
2015	4	759	SYDVaeSTRA_SoeRMLANDS_JVK	736	0	0	6	20
2015	4	759	SYDVaeSTRA_SoeRMLANDS_JVK	950	1	0	5	7
2015	4	759	SYDVaeSTRA_SoeRMLANDS_JVK	1003	0	0	6	5
2015	4	759	SYDVaeSTRA_SoeRMLANDS_JVK	1150	0	0	1	11
2015	5	457	MOTALA_JVK	6	0	0	0	0
2015	5	457	MOTALA_JVK	16	0	0	0	0
2015	5	457	MOTALA_JVK	21	0	0	0	0
2015	5	457	MOTALA_JVK	35	0	0	0	0
2015	5	457	MOTALA_JVK	53	0	0	1	1
2015	5	457	MOTALA_JVK	58	0	0	0	0
2015	5	457	MOTALA_JVK	67	0	0	0	1
2015	5	457	MOTALA_JVK	75	0	0	0	3
2015	5	457	MOTALA_JVK	77	0	0	0	4
2015	5	457	MOTALA_JVK	100	0	0	2	0
2015	5	457	MOTALA_JVK	100	0	0	0	1
2015	5	457	MOTALA_JVK	107	0	0	0	0
2015	5	457	MOTALA_JVK	124	0	0	1	3
2015	5	457	MOTALA_JVK	137	0	0	1	3
2015	5	457	MOTALA_JVK	150	0	0	0	0
2015	5	457	MOTALA_JVK	200	0	0	0	6
2015	5	457	MOTALA_JVK	220	0	0	0	3
2015	5	457	MOTALA_JVK	248	0	0	0	1
2015	5	457	MOTALA_JVK	250	0	0	0	5
2015	5	457	MOTALA_JVK	260	0	0	0	2
2015	5	457	MOTALA_JVK	270	0	0	0	0
2015	5	457	MOTALA_JVK	275	0	0	2	0
2015	5	457	MOTALA_JVK	275	0	0	0	0
2015	5	457	MOTALA_JVK	279	0	0	3	0
2015	5	457	MOTALA_JVK	341	0	0	0	0
2015	5	457	MOTALA_JVK	350	0	0	0	0
2015	5	457	MOTALA_JVK	351	0	0	4	0
2015	5	457	MOTALA_JVK	380	0	0	1	4
2015	5	457	MOTALA_JVK	384	0	0	0	1
2015	5	457	MOTALA_JVK	384	0	0	0	0
2015	5	457	MOTALA_JVK	387	0	1	6	3
2015	5	457	MOTALA_JVK	477	0	0	2	3
2015	5	457	MOTALA_JVK	493	0	0	0	0
2015	5	457	MOTALA_JVK	500	0	0	1	0
2015	5	457	MOTALA_JVK	515	0	0	4	2
2015	5	457	MOTALA_JVK	538	0	0	0	0
2015	5	457	MOTALA_JVK	564	0	0	16	0
2015	5	457	MOTALA_JVK	588	0	0	0	0
2015	5	457	MOTALA_JVK	603	0	0	0	0
2015	5	457	MOTALA_JVK	610	0	0	1	0
2015	5	457	MOTALA_JVK	630	0	0	1	1
2015	5	457	MOTALA_JVK	630	0	0	0	4
2015	5	457	MOTALA_JVK	640	0	0	2	1
2015	5	457	MOTALA_JVK	641	0	0	0	5
2015	5	457	MOTALA_JVK	670	0	0	0	8
2015	5	457	MOTALA_JVK	689	0	1	4	14
2015	5	457	MOTALA_JVK	693	0	0	0	7
2015	5	457	MOTALA_JVK	698	0	0	11	10
2015	5	457	MOTALA_JVK	744	4	0	8	20
2015	5	457	MOTALA_JVK	789	0	0	0	4
2015	5	457	MOTALA_JVK	830	0	0	3	0
2015	5	457	MOTALA_JVK	852	0	0	5	5
2015	5	457	MOTALA_JVK	934	0	0	1	4
2015	5	457	MOTALA_JVK	971	0	0	3	18
2015	5	457	MOTALA_JVK	982	0	0	4	2
2015	5	457	MOTALA_JVK	1150	0	0	1	0
2015	5	457	MOTALA_JVK	1169	0	0	2	0
2015	5	457	MOTALA_JVK	1200	0	0	1	0
2015	5	457	MOTALA_JVK	1250	0	0	0	1
2015	5	457	MOTALA_JVK	1548	0	0	1	0
2015	5	457	MOTALA_JVK	1548	0	0	1	0
2015	5	457	MOTALA_JVK	2009	0	0	6	16
2015	5	458	FINSPaaNG_JVK	43	0	0	0	0
2015	5	458	FINSPaaNG_JVK	50	0	0	0	0
2015	5	458	FINSPaaNG_JVK	150	0	0	0	0
2015	5	458	FINSPaaNG_JVK	238	0	0	0	0
2015	5	458	FINSPaaNG_JVK	245	0	0	0	0
2015	5	458	FINSPaaNG_JVK	330	0	0	0	2
2015	5	458	FINSPaaNG_JVK	334	0	0	4	6
2015	5	458	FINSPaaNG_JVK	363	0	0	0	2
2015	5	458	FINSPaaNG_JVK	444	0	0	0	5
2015	5	458	FINSPaaNG_JVK	447	0	0	0	2
2015	5	458	FINSPaaNG_JVK	468	0	0	0	1
2015	5	458	FINSPaaNG_JVK	488	0	0	0	2
2015	5	458	FINSPaaNG_JVK	489	0	0	0	2
2015	5	458	FINSPaaNG_JVK	525	0	0	3	1
2015	5	458	FINSPaaNG_JVK	530	0	0	1	0
2015	5	458	FINSPaaNG_JVK	544	0	0	0	14
2015	5	458	FINSPaaNG_JVK	587	0	0	0	0
2015	5	458	FINSPaaNG_JVK	644	0	0	0	0
2015	5	458	FINSPaaNG_JVK	668	0	0	0	0
2015	5	458	FINSPaaNG_JVK	713	0	0	6	11
2015	5	458	FINSPaaNG_JVK	727	7	0	0	0
2015	5	458	FINSPaaNG_JVK	735	0	0	0	2
2015	5	458	FINSPaaNG_JVK	776	3	1	0	16
2015	5	458	FINSPaaNG_JVK	793	0	0	0	1
2015	5	458	FINSPaaNG_JVK	817	0	0	1	5
2015	5	458	FINSPaaNG_JVK	850	4	0	0	0
2015	5	458	FINSPaaNG_JVK	950	0	0	0	5
2015	5	458	FINSPaaNG_JVK	950	1	3	0	4
2015	5	458	FINSPaaNG_JVK	954	0	3	0	4
2015	5	458	FINSPaaNG_JVK	1053	3	0	3	4
2015	5	458	FINSPaaNG_JVK	1060	3	0	0	13
2015	5	458	FINSPaaNG_JVK	1090	0	0	4	15
2015	5	458	FINSPaaNG_JVK	1111	0	0	1	1
2015	5	458	FINSPaaNG_JVK	1238	0	0	3	2
2015	5	458	FINSPaaNG_JVK	1361	0	0	7	3
2015	5	458	FINSPaaNG_JVK	1380	0	0	0	0
2015	5	458	FINSPaaNG_JVK	1758	0	0	2	4
2015	5	458	FINSPaaNG_JVK	2000	0	0	2	12
2015	5	458	FINSPaaNG_JVK	2741	2	0	4	15
2015	5	458	FINSPaaNG_JVK	3700	0	0	0	10
2015	5	458	FINSPaaNG_JVK	6000	0	0	1	29
2015	5	459	NORRKoePING_JVK	40	0	0	0	0
2015	5	459	NORRKoePING_JVK	100	0	0	7	17
2015	5	459	NORRKoePING_JVK	132	0	0	0	0
2015	5	459	NORRKoePING_JVK	150	0	0	0	0
2015	5	459	NORRKoePING_JVK	150	0	0	0	0
2015	5	459	NORRKoePING_JVK	167	0	0	1	1
2015	5	459	NORRKoePING_JVK	184	0	0	0	0
2015	5	459	NORRKoePING_JVK	297	0	0	0	0
2015	5	459	NORRKoePING_JVK	314	0	0	0	0
2015	5	459	NORRKoePING_JVK	400	0	0	5	0
2015	5	459	NORRKoePING_JVK	400	0	0	1	0
2015	5	459	NORRKoePING_JVK	600	0	0	3	0
2015	5	459	NORRKoePING_JVK	600	0	0	3	0
2015	5	459	NORRKoePING_JVK	686	0	0	3	12
2015	5	459	NORRKoePING_JVK	700	0	0	0	0
2015	5	459	NORRKoePING_JVK	980	0	0	0	0
2015	5	459	NORRKoePING_JVK	1100	0	0	12	21
2015	5	459	NORRKoePING_JVK	2155	0	0	3	2
2015	5	460	LINKoePING_JVK	33	0	0	0	0
2015	5	460	LINKoePING_JVK	129	0	0	1	1
2015	5	460	LINKoePING_JVK	150	0	0	0	2
2015	5	460	LINKoePING_JVK	199	0	0	2	1
2015	5	460	LINKoePING_JVK	211	0	0	0	0
2015	5	460	LINKoePING_JVK	212	0	0	0	0
2015	5	460	LINKoePING_JVK	230	0	0	0	2
2015	5	460	LINKoePING_JVK	300	0	0	1	9
2015	5	460	LINKoePING_JVK	360	0	0	1	20
2015	5	460	LINKoePING_JVK	464	0	0	0	8
2015	5	460	LINKoePING_JVK	500	0	0	0	0
2015	5	460	LINKoePING_JVK	569	0	0	1	5
2015	5	460	LINKoePING_JVK	580	0	0	0	6
2015	5	460	LINKoePING_JVK	620	0	0	2	4
2015	5	460	LINKoePING_JVK	620	0	0	3	16
2015	5	460	LINKoePING_JVK	620	0	0	0	3
2015	5	460	LINKoePING_JVK	897	0	0	0	5
2015	5	460	LINKoePING_JVK	904	0	0	3	13
2015	5	460	LINKoePING_JVK	991	0	0	2	10
2015	5	460	LINKoePING_JVK	996	0	0	7	14
2015	5	460	LINKoePING_JVK	1100	0	0	0	0
2015	5	460	LINKoePING_JVK	1100	0	0	1	7
2015	5	460	LINKoePING_JVK	1210	0	1	4	14
2015	5	460	LINKoePING_JVK	1313	0	1	0	3
2015	5	460	LINKoePING_JVK	1512	2	0	9	17
2015	5	460	LINKoePING_JVK	1726	0	0	2	7
2015	5	460	LINKoePING_JVK	7280	6	0	17	43
2015	5	460	LINKoePING_JVK	13766	2	2	31	124
2015	5	462	oeDESHoeGS_JVK	20	0	0	0	0
2015	5	462	oeDESHoeGS_JVK	34	0	0	0	3
2015	5	462	oeDESHoeGS_JVK	60	0	0	0	0
2015	5	462	oeDESHoeGS_JVK	81	0	0	2	0
2015	5	462	oeDESHoeGS_JVK	124	0	0	0	1
2015	5	462	oeDESHoeGS_JVK	150	0	0	2	3
2015	5	462	oeDESHoeGS_JVK	164	0	0	4	8
2015	5	462	oeDESHoeGS_JVK	181	0	0	1	11
2015	5	462	oeDESHoeGS_JVK	239	0	1	0	2
2015	5	462	oeDESHoeGS_JVK	240	4	0	0	3
2015	5	462	oeDESHoeGS_JVK	250	0	0	0	0
2015	5	462	oeDESHoeGS_JVK	337	0	0	0	8
2015	5	462	oeDESHoeGS_JVK	400	0	1	0	0
2015	5	462	oeDESHoeGS_JVK	413	0	2	1	0
2015	5	462	oeDESHoeGS_JVK	441	0	1	3	1
2015	5	462	oeDESHoeGS_JVK	450	0	0	0	3
2015	5	462	oeDESHoeGS_JVK	500	0	0	2	2
2015	5	462	oeDESHoeGS_JVK	503	0	0	0	1
2015	5	462	oeDESHoeGS_JVK	512	0	0	0	20
2015	5	462	oeDESHoeGS_JVK	620	0	0	0	0
2015	5	462	oeDESHoeGS_JVK	620	0	0	0	0
2015	5	462	oeDESHoeGS_JVK	623	0	0	1	4
2015	5	462	oeDESHoeGS_JVK	650	0	0	2	2
2015	5	462	oeDESHoeGS_JVK	679	0	0	2	0
2015	5	462	oeDESHoeGS_JVK	700	0	5	2	6
2015	5	462	oeDESHoeGS_JVK	700	0	0	1	0
2015	5	462	oeDESHoeGS_JVK	967	0	5	0	3
2015	5	462	oeDESHoeGS_JVK	1300	0	1	1	20
2015	5	462	oeDESHoeGS_JVK	1400	0	1	11	10
2015	5	462	oeDESHoeGS_JVK	1481	0	0	0	4
2015	5	462	oeDESHoeGS_JVK	1510	1	5	6	8
2015	5	462	oeDESHoeGS_JVK	1900	0	0	1	1
2015	5	462	oeDESHoeGS_JVK	1912	5	0	6	24
2015	5	462	oeDESHoeGS_JVK	3566	1	1	7	0
2015	5	462	oeDESHoeGS_JVK	7043	0	3	21	92
2015	5	463	BOXHOLM_JVK	23	0	0	0	1
2015	5	463	BOXHOLM_JVK	111	0	0	1	0
2015	5	463	BOXHOLM_JVK	155	0	0	1	0
2015	5	463	BOXHOLM_JVK	260	0	0	0	11
2015	5	463	BOXHOLM_JVK	260	0	0	0	5
2015	5	463	BOXHOLM_JVK	281	0	0	0	14
2015	5	463	BOXHOLM_JVK	325	0	0	0	0
2015	5	463	BOXHOLM_JVK	332	0	0	2	5
2015	5	463	BOXHOLM_JVK	349	0	0	7	0
2015	5	463	BOXHOLM_JVK	354	0	3	5	19
2015	5	463	BOXHOLM_JVK	355	0	0	1	5
2015	5	463	BOXHOLM_JVK	420	0	0	1	7
2015	5	463	BOXHOLM_JVK	424	0	0	2	19
2015	5	463	BOXHOLM_JVK	426	0	0	0	3
2015	5	463	BOXHOLM_JVK	470	0	0	1	4
2015	5	463	BOXHOLM_JVK	540	0	0	0	0
2015	5	463	BOXHOLM_JVK	594	0	0	4	13
2015	5	463	BOXHOLM_JVK	600	0	0	3	6
2015	5	463	BOXHOLM_JVK	627	0	0	3	24
2015	5	463	BOXHOLM_JVK	640	0	0	0	1
2015	5	463	BOXHOLM_JVK	666	0	0	0	8
2015	5	463	BOXHOLM_JVK	730	0	0	0	1
2015	5	463	BOXHOLM_JVK	734	0	0	0	15
2015	5	463	BOXHOLM_JVK	750	0	0	3	11
2015	5	463	BOXHOLM_JVK	753	0	0	3	4
2015	5	463	BOXHOLM_JVK	785	0	0	1	18
2015	5	463	BOXHOLM_JVK	870	0	0	4	16
2015	5	463	BOXHOLM_JVK	900	0	0	0	12
2015	5	463	BOXHOLM_JVK	1100	0	0	2	56
2015	5	463	BOXHOLM_JVK	1248	0	0	0	17
2015	5	463	BOXHOLM_JVK	1257	0	1	0	4
2015	5	463	BOXHOLM_JVK	1260	0	0	0	4
2015	5	463	BOXHOLM_JVK	1382	0	1	0	5
2015	5	463	BOXHOLM_JVK	1400	0	0	6	18
2015	5	463	BOXHOLM_JVK	5156	0	0	8	43
2015	5	463	BOXHOLM_JVK	5908	0	0	5	29
2015	5	464	MJoeLBY_JVK	42	0	0	0	0
2015	5	464	MJoeLBY_JVK	42	0	0	2	6
2015	5	464	MJoeLBY_JVK	45	0	0	0	1
2015	5	464	MJoeLBY_JVK	47	0	0	0	0
2015	5	464	MJoeLBY_JVK	90	0	0	0	3
2015	5	464	MJoeLBY_JVK	100	0	0	3	2
2015	5	464	MJoeLBY_JVK	110	0	0	0	0
2015	5	464	MJoeLBY_JVK	138	0	0	1	4
2015	5	464	MJoeLBY_JVK	140	0	0	0	0
2015	5	464	MJoeLBY_JVK	165	0	0	0	0
2015	5	464	MJoeLBY_JVK	174	0	0	0	10
2015	5	464	MJoeLBY_JVK	184	0	0	0	0
2015	5	464	MJoeLBY_JVK	220	0	0	4	12
2015	5	464	MJoeLBY_JVK	298	0	0	3	0
2015	5	464	MJoeLBY_JVK	300	0	0	1	3
2015	5	464	MJoeLBY_JVK	383	0	0	10	23
2015	5	464	MJoeLBY_JVK	410	0	0	0	8
2015	5	464	MJoeLBY_JVK	415	0	0	4	14
2015	5	464	MJoeLBY_JVK	430	0	0	0	9
2015	5	464	MJoeLBY_JVK	450	0	0	1	0
2015	5	464	MJoeLBY_JVK	500	0	0	1	0
2015	5	464	MJoeLBY_JVK	591	0	0	6	14
2015	5	464	MJoeLBY_JVK	602	0	0	1	1
2015	5	464	MJoeLBY_JVK	650	0	0	1	5
2015	5	464	MJoeLBY_JVK	728	0	0	1	20
2015	5	464	MJoeLBY_JVK	743	0	0	3	14
2015	5	464	MJoeLBY_JVK	1048	0	0	3	9
2015	5	464	MJoeLBY_JVK	1300	0	0	4	69
2015	5	464	MJoeLBY_JVK	1854	0	2	10	15
2015	5	464	MJoeLBY_JVK	3100	0	0	9	111
2015	5	465	aaTVIDABERG_JVK	18	0	0	0	0
2015	5	465	aaTVIDABERG_JVK	190	0	0	0	1
2015	5	465	aaTVIDABERG_JVK	213	0	0	0	6
2015	5	465	aaTVIDABERG_JVK	240	0	0	1	0
2015	5	465	aaTVIDABERG_JVK	290	0	0	0	0
2015	5	465	aaTVIDABERG_JVK	394	0	0	0	1
2015	5	465	aaTVIDABERG_JVK	422	0	0	3	9
2015	5	465	aaTVIDABERG_JVK	480	0	0	3	6
2015	5	465	aaTVIDABERG_JVK	610	0	0	1	0
2015	5	465	aaTVIDABERG_JVK	860	0	0	1	4
2015	5	465	aaTVIDABERG_JVK	1554	0	0	2	14
2015	5	465	aaTVIDABERG_JVK	21644	0	2	61	127
2015	5	467	YDRE_JVK	7.6	0	0	0	0
2015	5	467	YDRE_JVK	28	0	0	0	0
2015	5	467	YDRE_JVK	50	0	0	0	0
2015	5	467	YDRE_JVK	220	0	0	2	2
2015	5	467	YDRE_JVK	302	0	0	0	1
2015	5	467	YDRE_JVK	332	0	0	0	1
2015	5	467	YDRE_JVK	400	0	0	2	8
2015	5	467	YDRE_JVK	500	0	0	0	8
2015	5	467	YDRE_JVK	530	0	0	1	1
2015	5	467	YDRE_JVK	650	0	0	1	6
2015	5	467	YDRE_JVK	700	0	0	0	0
2015	5	467	YDRE_JVK	714	0	0	0	0
2015	5	467	YDRE_JVK	718	0	2	2	0
2015	5	467	YDRE_JVK	750	0	0	2	7
2015	5	467	YDRE_JVK	780	0	0	0	4
2015	5	467	YDRE_JVK	811	0	0	3	0
2015	5	467	YDRE_JVK	850	0	0	0	18
2015	5	467	YDRE_JVK	850	0	2	0	1
2015	5	467	YDRE_JVK	868	0	2	0	4
2015	5	467	YDRE_JVK	889	0	0	2	3
2015	5	467	YDRE_JVK	1000	0	0	7	9
2015	5	467	YDRE_JVK	1183	0	0	6	18
2015	5	467	YDRE_JVK	1408	0	2	0	12
2015	5	467	YDRE_JVK	1446	0	0	2	0
2015	5	467	YDRE_JVK	2250	0	0	4	1
2015	5	468	KINDA_JVK	47	0	0	0	5
2015	5	468	KINDA_JVK	60	0	0	0	9
2015	5	468	KINDA_JVK	66	0	0	0	5
2015	5	468	KINDA_JVK	100	0	0	1	0
2015	5	468	KINDA_JVK	200	0	0	0	0
2015	5	468	KINDA_JVK	200	0	0	0	4
2015	5	468	KINDA_JVK	234	0	3	1	3
2015	5	468	KINDA_JVK	280	0	0	0	0
2015	5	468	KINDA_JVK	326	0	0	2	4
2015	5	468	KINDA_JVK	380	0	0	0	0
2015	5	468	KINDA_JVK	420	0	0	3	3
2015	5	468	KINDA_JVK	527	0	0	0	0
2015	5	468	KINDA_JVK	609	0	0	1	0
2015	5	468	KINDA_JVK	630	0	0	2	2
2015	5	468	KINDA_JVK	670	0	0	0	3
2015	5	468	KINDA_JVK	678	0	0	1	2
2015	5	468	KINDA_JVK	954	0	0	0	14
2015	5	468	KINDA_JVK	960	0	0	2	2
2015	5	468	KINDA_JVK	1065	0	0	2	27
2015	5	468	KINDA_JVK	5581	0	0	0	65
2015	5	468	KINDA_JVK	6600	0	2	15	74
2015	5	469	TaaKERNBYGDENS_JVK	90	0	0	0	0
2015	5	469	TaaKERNBYGDENS_JVK	125	0	0	0	0
2015	5	469	TaaKERNBYGDENS_JVK	25568	1	4	31	0
2015	5	764	SoeDERKoePING-VALDERMARSVIK_JVK	41	0	0	0	0
2015	5	764	SoeDERKoePING-VALDERMARSVIK_JVK	94	0	0	0	1
2015	5	764	SoeDERKoePING-VALDERMARSVIK_JVK	106	0	0	0	0
2015	5	764	SoeDERKoePING-VALDERMARSVIK_JVK	150	0	0	3	3
2015	5	764	SoeDERKoePING-VALDERMARSVIK_JVK	179	0	0	0	1
2015	5	764	SoeDERKoePING-VALDERMARSVIK_JVK	232	0	0	0	0
2015	5	764	SoeDERKoePING-VALDERMARSVIK_JVK	245	0	0	1	5
2015	5	764	SoeDERKoePING-VALDERMARSVIK_JVK	300	0	0	1	0
2015	5	764	SoeDERKoePING-VALDERMARSVIK_JVK	304	0	0	0	2
2015	5	764	SoeDERKoePING-VALDERMARSVIK_JVK	370	0	0	1	3
2015	5	764	SoeDERKoePING-VALDERMARSVIK_JVK	370	0	0	5	14
2015	5	764	SoeDERKoePING-VALDERMARSVIK_JVK	389	0	0	0	1
2015	5	764	SoeDERKoePING-VALDERMARSVIK_JVK	400	0	0	3	6
2015	5	764	SoeDERKoePING-VALDERMARSVIK_JVK	400	0	0	0	0
2015	5	764	SoeDERKoePING-VALDERMARSVIK_JVK	400	0	0	4	4
2015	5	764	SoeDERKoePING-VALDERMARSVIK_JVK	406	0	0	0	8
2015	5	764	SoeDERKoePING-VALDERMARSVIK_JVK	440	0	0	0	0
2015	5	764	SoeDERKoePING-VALDERMARSVIK_JVK	440	0	0	0	6
2015	5	764	SoeDERKoePING-VALDERMARSVIK_JVK	450	0	0	0	1
2015	5	764	SoeDERKoePING-VALDERMARSVIK_JVK	468	0	0	2	2
2015	5	764	SoeDERKoePING-VALDERMARSVIK_JVK	477	0	0	2	10
2015	5	764	SoeDERKoePING-VALDERMARSVIK_JVK	478	0	0	3	0
2015	5	764	SoeDERKoePING-VALDERMARSVIK_JVK	500	0	0	0	4
2015	5	764	SoeDERKoePING-VALDERMARSVIK_JVK	521	0	0	1	0
2015	5	764	SoeDERKoePING-VALDERMARSVIK_JVK	620	0	0	9	41
2015	5	764	SoeDERKoePING-VALDERMARSVIK_JVK	685	0	0	1	5
2015	5	764	SoeDERKoePING-VALDERMARSVIK_JVK	901	0	5	2	6
2015	5	764	SoeDERKoePING-VALDERMARSVIK_JVK	1000	0	1	5	10
2015	5	764	SoeDERKoePING-VALDERMARSVIK_JVK	1000	0	0	0	15
2015	5	764	SoeDERKoePING-VALDERMARSVIK_JVK	1671	0	0	7	10
2015	5	764	SoeDERKoePING-VALDERMARSVIK_JVK	1750	0	0	3	7
2015	5	764	SoeDERKoePING-VALDERMARSVIK_JVK	1900	0	0	5	20
2015	6	471	ANEBY_JVK	179	0	0	0	0
2015	6	471	ANEBY_JVK	187	0	0	0	0
2015	6	471	ANEBY_JVK	229	0	0	5	0
2015	6	471	ANEBY_JVK	260	0	0	0	1
2015	6	471	ANEBY_JVK	375	0	0	0	1
2015	6	471	ANEBY_JVK	401	0	0	0	2
2015	6	471	ANEBY_JVK	750	0	0	4	0
2015	6	471	ANEBY_JVK	758	0	0	2	0
2015	6	471	ANEBY_JVK	866	0	0	6	3
2015	6	471	ANEBY_JVK	1114	0	0	2	17
2015	6	471	ANEBY_JVK	1400	0	0	2	0
2015	6	471	ANEBY_JVK	5610	0	0	15	12
2015	6	471	ANEBY_JVK	7124	0	4	28	34
2015	6	472	EKSJoe_JVK	60	0	0	2	0
2015	6	472	EKSJoe_JVK	73	0	0	1	6
2015	6	472	EKSJoe_JVK	100	0	0	6	0
2015	6	472	EKSJoe_JVK	100	0	0	0	0
2015	6	472	EKSJoe_JVK	144	0	0	1	0
2015	6	472	EKSJoe_JVK	164	0	0	5	8
2015	6	472	EKSJoe_JVK	168	0	3	0	1
2015	6	472	EKSJoe_JVK	200	0	0	1	2
2015	6	472	EKSJoe_JVK	205	0	0	0	1
2015	6	472	EKSJoe_JVK	227	0	0	1	3
2015	6	472	EKSJoe_JVK	240	0	0	0	0
2015	6	472	EKSJoe_JVK	260	0	0	0	0
2015	6	472	EKSJoe_JVK	350	0	2	15	14
2015	6	472	EKSJoe_JVK	350	0	0	0	5
2015	6	472	EKSJoe_JVK	356	0	1	0	0
2015	6	472	EKSJoe_JVK	380	0	0	1	4
2015	6	472	EKSJoe_JVK	400	0	0	1	0
2015	6	472	EKSJoe_JVK	412	0	1	6	32
2015	6	472	EKSJoe_JVK	500	0	0	1	2
2015	6	472	EKSJoe_JVK	568	0	0	0	0
2015	6	472	EKSJoe_JVK	584	0	0	0	2
2015	6	472	EKSJoe_JVK	610	0	0	2	0
2015	6	472	EKSJoe_JVK	650	0	0	3	0
2015	6	472	EKSJoe_JVK	667	0	0	0	10
2015	6	472	EKSJoe_JVK	718	0	0	11	30
2015	6	472	EKSJoe_JVK	720	0	0	1	0
2015	6	472	EKSJoe_JVK	756	0	0	4	0
2015	6	472	EKSJoe_JVK	791	0	0	1	2
2015	6	472	EKSJoe_JVK	828	0	0	2	19
2015	6	472	EKSJoe_JVK	927	0	0	2	0
2015	6	472	EKSJoe_JVK	950	0	0	4	1
2015	6	472	EKSJoe_JVK	1140	0	0	0	6
2015	6	472	EKSJoe_JVK	1172	0	0	8	9
2015	6	472	EKSJoe_JVK	1275	0	0	13	1
2015	6	472	EKSJoe_JVK	1500	0	0	0	0
2015	6	472	EKSJoe_JVK	1500	0	0	3	3
2015	6	472	EKSJoe_JVK	1896	0	0	3	2
2015	6	472	EKSJoe_JVK	3751	0	2	32	81
2015	6	473	GISLAVED_JVK	95	0	0	0	0
2015	6	473	GISLAVED_JVK	200	0	0	1	2
2015	6	473	GISLAVED_JVK	220	0	0	1	3
2015	6	473	GISLAVED_JVK	250	0	0	2	0
2015	6	473	GISLAVED_JVK	430	0	1	2	0
2015	6	473	GISLAVED_JVK	455	0	0	0	0
2015	6	473	GISLAVED_JVK	505	0	0	4	0
2015	6	473	GISLAVED_JVK	585	0	0	1	0
2015	6	473	GISLAVED_JVK	612	0	0	3	3
2015	6	473	GISLAVED_JVK	620	0	0	6	4
2015	6	473	GISLAVED_JVK	663	0	1	1	0
2015	6	473	GISLAVED_JVK	905	0	0	2	0
2015	6	473	GISLAVED_JVK	975	0	1	9	1
2015	6	473	GISLAVED_JVK	1000	0	0	11	0
2015	6	473	GISLAVED_JVK	1100	0	0	5	9
2015	6	473	GISLAVED_JVK	1141	0	0	2	4
2015	6	473	GISLAVED_JVK	1164	0	0	1	0
2015	6	473	GISLAVED_JVK	1206	0	0	7	4
2015	6	473	GISLAVED_JVK	1481	0	0	5	7
2015	6	473	GISLAVED_JVK	1759	0	0	13	7
2015	6	473	GISLAVED_JVK	1900	0	2	5	0
2015	6	473	GISLAVED_JVK	2350	0	0	4	14
2015	6	473	GISLAVED_JVK	3087	0	1	7	6
2015	6	474	GNOSJoe_JVK	23	0	0	0	0
2015	6	474	GNOSJoe_JVK	40	0	0	0	0
2015	6	474	GNOSJoe_JVK	68	0	0	0	0
2015	6	474	GNOSJoe_JVK	335	0	0	2	0
2015	6	474	GNOSJoe_JVK	654	0	0	1	0
2015	6	474	GNOSJoe_JVK	829	0	2	5	0
2015	6	474	GNOSJoe_JVK	1081	0	3	7	0
2015	6	474	GNOSJoe_JVK	1764	0	0	7	0
2015	6	474	GNOSJoe_JVK	3700	0	2	26	0
2015	6	475	JoeNKoePING_SoeDRA_JVK	64	0	0	0	0
2015	6	475	JoeNKoePING_SoeDRA_JVK	100	0	0	0	0
2015	6	475	JoeNKoePING_SoeDRA_JVK	175	0	0	0	0
2015	6	475	JoeNKoePING_SoeDRA_JVK	226	0	0	4	0
2015	6	475	JoeNKoePING_SoeDRA_JVK	240	1	2	12	0
2015	6	475	JoeNKoePING_SoeDRA_JVK	359	0	0	1	3
2015	6	475	JoeNKoePING_SoeDRA_JVK	400	0	0	0	1
2015	6	475	JoeNKoePING_SoeDRA_JVK	418	0	1	3	0
2015	6	475	JoeNKoePING_SoeDRA_JVK	450	0	0	3	4
2015	6	475	JoeNKoePING_SoeDRA_JVK	489	0	0	0	0
2015	6	475	JoeNKoePING_SoeDRA_JVK	598	0	0	0	0
2015	6	475	JoeNKoePING_SoeDRA_JVK	655	0	0	0	2
2015	6	475	JoeNKoePING_SoeDRA_JVK	693	0	0	4	0
2015	6	475	JoeNKoePING_SoeDRA_JVK	810	0	0	2	4
2015	6	475	JoeNKoePING_SoeDRA_JVK	825	0	0	2	1
2015	6	475	JoeNKoePING_SoeDRA_JVK	947	0	0	0	8
2015	6	475	JoeNKoePING_SoeDRA_JVK	1100	0	0	1	5
2015	6	475	JoeNKoePING_SoeDRA_JVK	1309	0	0	0	0
2015	6	475	JoeNKoePING_SoeDRA_JVK	1400	0	3	1	0
2015	6	475	JoeNKoePING_SoeDRA_JVK	1713	0	0	4	2
2015	6	475	JoeNKoePING_SoeDRA_JVK	4098	0	0	5	2
2015	6	475	JoeNKoePING_SoeDRA_JVK	20130	0	0	8	10
2015	6	476	NaeSSJoe_JVK	12	0	0	0	8
2015	6	476	NaeSSJoe_JVK	45	0	0	0	0
2015	6	476	NaeSSJoe_JVK	60	0	0	0	1
2015	6	476	NaeSSJoe_JVK	68	0	0	0	0
2015	6	476	NaeSSJoe_JVK	84	0	0	0	0
2015	6	476	NaeSSJoe_JVK	100	0	0	1	0
2015	6	476	NaeSSJoe_JVK	120	0	0	0	0
2015	6	476	NaeSSJoe_JVK	120	0	0	0	4
2015	6	476	NaeSSJoe_JVK	179	0	0	1	0
2015	6	476	NaeSSJoe_JVK	190	0	0	0	1
2015	6	476	NaeSSJoe_JVK	250	0	0	1	0
2015	6	476	NaeSSJoe_JVK	416	0	0	1	4
2015	6	476	NaeSSJoe_JVK	518	0	0	2	0
2015	6	476	NaeSSJoe_JVK	1729	0	0	4	10
2015	6	476	NaeSSJoe_JVK	7937	0	4	35	2
2015	6	477	SaeVSJoe_JVK	65	0	0	4	0
2015	6	477	SaeVSJoe_JVK	250	0	0	1	0
2015	6	477	SaeVSJoe_JVK	250	0	0	3	0
2015	6	477	SaeVSJoe_JVK	250	0	0	5	0
2015	6	477	SaeVSJoe_JVK	600	0	0	2	28
2015	6	477	SaeVSJoe_JVK	884	0	0	2	2
2015	6	477	SaeVSJoe_JVK	1000	0	3	8	6
2015	6	477	SaeVSJoe_JVK	1500	0	2	4	0
2015	6	478	TRANaaS_JVK	84	0	0	1	1
2015	6	478	TRANaaS_JVK	143	0	0	0	0
2015	6	478	TRANaaS_JVK	170	0	0	1	5
2015	6	478	TRANaaS_JVK	275	0	0	1	5
2015	6	478	TRANaaS_JVK	333	0	0	0	2
2015	6	478	TRANaaS_JVK	471	0	0	1	0
2015	6	478	TRANaaS_JVK	495	0	0	0	5
2015	6	478	TRANaaS_JVK	550	0	0	0	5
2015	6	478	TRANaaS_JVK	678	0	0	7	1
2015	6	478	TRANaaS_JVK	798	0	0	2	5
2015	6	478	TRANaaS_JVK	805	0	0	5	1
2015	6	478	TRANaaS_JVK	900	0	0	5	0
2015	6	478	TRANaaS_JVK	1000	0	0	11	15
2015	6	478	TRANaaS_JVK	1231	0	0	3	0
2015	6	478	TRANaaS_JVK	1292	1	13	9	28
2015	6	478	TRANaaS_JVK	2100	0	1	1	8
2015	6	479	VAGGERYD_JVK	90	0	0	1	0
2015	6	479	VAGGERYD_JVK	100	0	0	1	0
2015	6	479	VAGGERYD_JVK	250	0	0	9	0
2015	6	479	VAGGERYD_JVK	256	0	0	0	0
2015	6	479	VAGGERYD_JVK	400	0	0	11	0
2015	6	479	VAGGERYD_JVK	650	0	0	1	0
2015	6	479	VAGGERYD_JVK	768	0	0	13	0
2015	6	479	VAGGERYD_JVK	1510	0	0	1	1
2015	6	479	VAGGERYD_JVK	2225	0	1	0	6
2015	6	479	VAGGERYD_JVK	4750	0	0	5	5
2015	6	480	VETLANDA_JVK	29	0	3	2	5
2015	6	480	VETLANDA_JVK	90	0	0	0	5
2015	6	480	VETLANDA_JVK	100	0	0	0	1
2015	6	480	VETLANDA_JVK	100	0	0	0	2
2015	6	480	VETLANDA_JVK	106	0	8	1	1
2015	6	480	VETLANDA_JVK	150	0	0	0	2
2015	6	480	VETLANDA_JVK	155	0	0	0	2
2015	6	480	VETLANDA_JVK	200	0	0	1	3
2015	6	480	VETLANDA_JVK	280	0	0	0	6
2015	6	480	VETLANDA_JVK	292	0	0	0	5
2015	6	480	VETLANDA_JVK	320	0	0	1	5
2015	6	480	VETLANDA_JVK	420	0	0	2	19
2015	6	480	VETLANDA_JVK	435	0	0	1	13
2015	6	480	VETLANDA_JVK	597	0	0	4	0
2015	6	480	VETLANDA_JVK	850	0	0	4	9
2015	6	480	VETLANDA_JVK	955	0	0	5	32
2015	6	480	VETLANDA_JVK	1023	0	0	0	1
2015	6	480	VETLANDA_JVK	1481	0	2	5	52
2015	6	480	VETLANDA_JVK	1750	0	4	3	21
2015	6	480	VETLANDA_JVK	12001	0	2	42	64
2015	6	481	VaeRNAMO_JVK	20	0	0	0	1
2015	6	481	VaeRNAMO_JVK	63	0	0	0	0
2015	6	481	VaeRNAMO_JVK	73	0	0	0	0
2015	6	481	VaeRNAMO_JVK	73	0	0	0	0
2015	6	481	VaeRNAMO_JVK	87	0	1	0	9
2015	6	481	VaeRNAMO_JVK	106	0	0	2	0
2015	6	481	VaeRNAMO_JVK	140	0	1	2	8
2015	6	481	VaeRNAMO_JVK	140	0	0	1	0
2015	6	481	VaeRNAMO_JVK	144	0	0	0	0
2015	6	481	VaeRNAMO_JVK	190	0	0	0	0
2015	6	481	VaeRNAMO_JVK	300	0	0	0	6
2015	6	481	VaeRNAMO_JVK	355	0	0	0	0
2015	6	481	VaeRNAMO_JVK	493	0	0	0	0
2015	6	481	VaeRNAMO_JVK	495	0	0	1	0
2015	6	481	VaeRNAMO_JVK	500	0	0	1	0
2015	6	481	VaeRNAMO_JVK	500	0	0	0	0
2015	6	481	VaeRNAMO_JVK	524	0	0	0	4
2015	6	481	VaeRNAMO_JVK	535	0	0	0	0
2015	6	481	VaeRNAMO_JVK	582	0	0	0	0
2015	6	481	VaeRNAMO_JVK	593	0	0	0	1
2015	6	481	VaeRNAMO_JVK	626	0	0	0	0
2015	6	481	VaeRNAMO_JVK	630	0	0	0	0
2015	6	481	VaeRNAMO_JVK	651	0	0	0	2
2015	6	481	VaeRNAMO_JVK	681	0	0	0	0
2015	6	481	VaeRNAMO_JVK	695	0	0	0	0
2015	6	481	VaeRNAMO_JVK	701	0	0	1	2
2015	6	481	VaeRNAMO_JVK	765	0	0	0	0
2015	6	481	VaeRNAMO_JVK	793	0	0	0	0
2015	6	481	VaeRNAMO_JVK	932	0	0	7	0
2015	6	481	VaeRNAMO_JVK	954	0	1	0	0
2015	6	481	VaeRNAMO_JVK	975	0	1	4	2
2015	6	481	VaeRNAMO_JVK	993	0	0	0	0
2015	6	481	VaeRNAMO_JVK	1100	0	0	2	6
2015	6	481	VaeRNAMO_JVK	1131	0	0	0	0
2015	6	481	VaeRNAMO_JVK	1201	0	0	0	0
2015	6	481	VaeRNAMO_JVK	1260	0	0	1	0
2015	6	481	VaeRNAMO_JVK	1401	0	0	10	4
2015	6	481	VaeRNAMO_JVK	1463	0	0	0	0
2015	6	481	VaeRNAMO_JVK	1486	0	0	0	0
2015	6	481	VaeRNAMO_JVK	1553	0	0	0	0
2015	6	481	VaeRNAMO_JVK	1607	0	0	0	0
2015	6	481	VaeRNAMO_JVK	1800	0	0	0	0
2015	6	481	VaeRNAMO_JVK	2130	0	0	0	0
2015	6	481	VaeRNAMO_JVK	2650	0	0	10	13
2015	6	481	VaeRNAMO_JVK	2766	0	0	7	3
2015	6	481	VaeRNAMO_JVK	11473	0	4	15	24
2015	6	481	VaeRNAMO_JVK	11988	0	4	27	77
2015	6	482	JoeNKoePINGS_NORRA_JVK	45	0	0	0	6
2015	6	482	JoeNKoePINGS_NORRA_JVK	104	0	0	0	0
2015	6	482	JoeNKoePINGS_NORRA_JVK	300	0	0	0	7
2015	6	482	JoeNKoePINGS_NORRA_JVK	360	0	0	0	0
2015	6	482	JoeNKoePINGS_NORRA_JVK	400	0	0	3	0
2015	6	482	JoeNKoePINGS_NORRA_JVK	400	0	0	3	4
2015	6	482	JoeNKoePINGS_NORRA_JVK	600	0	0	5	8
2015	6	482	JoeNKoePINGS_NORRA_JVK	700	0	0	6	0
2015	6	482	JoeNKoePINGS_NORRA_JVK	1000	0	0	2	9
2015	6	482	JoeNKoePINGS_NORRA_JVK	1100	0	0	0	6
2015	6	482	JoeNKoePINGS_NORRA_JVK	1196	0	0	1	10
2015	6	483	HABO_JVK	38	0	0	4	0
2015	6	483	HABO_JVK	50	0	0	2	0
2015	6	483	HABO_JVK	323	0	0	1	0
2015	6	483	HABO_JVK	27077	0	7	118	14
2015	6	484	MULLSJoe_JVK	130	0	0	0	0
2015	6	484	MULLSJoe_JVK	365	0	0	7	0
2015	6	484	MULLSJoe_JVK	428	0	0	0	0
2015	6	484	MULLSJoe_JVK	530	0	0	1	0
2015	6	484	MULLSJoe_JVK	597	0	0	0	0
2015	6	484	MULLSJoe_JVK	660	0	0	4	0
2015	6	484	MULLSJoe_JVK	760	0	0	0	0
2015	6	484	MULLSJoe_JVK	768	0	0	1	3
2015	6	484	MULLSJoe_JVK	803	0	0	0	0
2015	6	484	MULLSJoe_JVK	1000	0	0	0	0
2015	6	484	MULLSJoe_JVK	1017	0	0	0	0
2015	6	484	MULLSJoe_JVK	1640	2	0	8	1
2015	6	484	MULLSJoe_JVK	2000	0	0	1	0
2015	6	484	MULLSJoe_JVK	2815	0	0	3	3
2015	7	485	VaeXJoe_NORRA_JVK	12	0	0	2	0
2015	7	485	VaeXJoe_NORRA_JVK	70	0	0	0	0
2015	7	485	VaeXJoe_NORRA_JVK	100	0	0	0	0
2015	7	485	VaeXJoe_NORRA_JVK	100	0	0	0	1
2015	7	485	VaeXJoe_NORRA_JVK	199	0	2	1	4
2015	7	485	VaeXJoe_NORRA_JVK	320	0	0	0	0
2015	7	485	VaeXJoe_NORRA_JVK	324	0	1	1	1
2015	7	485	VaeXJoe_NORRA_JVK	425	0	0	6	1
2015	7	485	VaeXJoe_NORRA_JVK	635	0	0	6	1
2015	7	485	VaeXJoe_NORRA_JVK	690	0	1	1	0
2015	7	485	VaeXJoe_NORRA_JVK	700	0	0	0	0
2015	7	485	VaeXJoe_NORRA_JVK	1000	0	0	2	7
2015	7	485	VaeXJoe_NORRA_JVK	1263	0	0	1	2
2015	7	485	VaeXJoe_NORRA_JVK	1500	0	3	12	48
2015	7	485	VaeXJoe_NORRA_JVK	1506	0	3	12	48
2015	7	485	VaeXJoe_NORRA_JVK	1800	0	0	0	28
2015	7	485	VaeXJoe_NORRA_JVK	1900	0	5	4	35
2015	7	485	VaeXJoe_NORRA_JVK	1903	0	2	14	13
2015	7	485	VaeXJoe_NORRA_JVK	1930	0	0	7	8
2015	7	485	VaeXJoe_NORRA_JVK	2008	0	0	4	4
2015	7	485	VaeXJoe_NORRA_JVK	2240	0	0	3	18
2015	7	485	VaeXJoe_NORRA_JVK	2400	0	1	3	24
2015	7	485	VaeXJoe_NORRA_JVK	2403	0	0	6	1
2015	7	485	VaeXJoe_NORRA_JVK	2622	0	1	7	14
2015	7	485	VaeXJoe_NORRA_JVK	4180	0	1	29	17
2015	7	485	VaeXJoe_NORRA_JVK	4443	0	1	24	79
2015	7	486	VaeXJoe_SoeDRA_JVK	23	0	0	0	0
2015	7	486	VaeXJoe_SoeDRA_JVK	42	0	0	0	0
2015	7	486	VaeXJoe_SoeDRA_JVK	60	0	0	1	0
2015	7	486	VaeXJoe_SoeDRA_JVK	62.5	0	0	1	0
2015	7	486	VaeXJoe_SoeDRA_JVK	65	0	0	1	7
2015	7	486	VaeXJoe_SoeDRA_JVK	75	0	0	0	1
2015	7	486	VaeXJoe_SoeDRA_JVK	91	0	0	1	2
2015	7	486	VaeXJoe_SoeDRA_JVK	93	0	0	0	8
2015	7	486	VaeXJoe_SoeDRA_JVK	100	0	0	3	0
2015	7	486	VaeXJoe_SoeDRA_JVK	130	0	0	0	0
2015	7	486	VaeXJoe_SoeDRA_JVK	146	0	0	2	4
2015	7	486	VaeXJoe_SoeDRA_JVK	155	0	0	0	4
2015	7	486	VaeXJoe_SoeDRA_JVK	188	0	0	0	2
2015	7	486	VaeXJoe_SoeDRA_JVK	207	0	2	0	6
2015	7	486	VaeXJoe_SoeDRA_JVK	220	0	0	0	0
2015	7	486	VaeXJoe_SoeDRA_JVK	236	0	0	0	0
2015	7	486	VaeXJoe_SoeDRA_JVK	267	0	0	0	3
2015	7	486	VaeXJoe_SoeDRA_JVK	275	0	0	0	8
2015	7	486	VaeXJoe_SoeDRA_JVK	321	0	0	1	3
2015	7	486	VaeXJoe_SoeDRA_JVK	340	0	0	0	1
2015	7	486	VaeXJoe_SoeDRA_JVK	347	0	0	0	2
2015	7	486	VaeXJoe_SoeDRA_JVK	380	0	0	1	0
2015	7	486	VaeXJoe_SoeDRA_JVK	400	0	0	0	1
2015	7	486	VaeXJoe_SoeDRA_JVK	450	0	0	0	0
2015	7	486	VaeXJoe_SoeDRA_JVK	480	0	0	5	6
2015	7	486	VaeXJoe_SoeDRA_JVK	500	0	0	3	4
2015	7	486	VaeXJoe_SoeDRA_JVK	501	0	0	8	6
2015	7	486	VaeXJoe_SoeDRA_JVK	536	0	0	0	10
2015	7	486	VaeXJoe_SoeDRA_JVK	550	0	0	2	3
2015	7	486	VaeXJoe_SoeDRA_JVK	565	0	0	1	0
2015	7	486	VaeXJoe_SoeDRA_JVK	695	0	1	1	0
2015	7	486	VaeXJoe_SoeDRA_JVK	800	0	0	2	13
2015	7	486	VaeXJoe_SoeDRA_JVK	800	0	0	0	3
2015	7	486	VaeXJoe_SoeDRA_JVK	838	0	0	18	18
2015	7	486	VaeXJoe_SoeDRA_JVK	861	0	0	5	5
2015	7	486	VaeXJoe_SoeDRA_JVK	890	0	0	0	2
2015	7	486	VaeXJoe_SoeDRA_JVK	955	0	0	4	0
2015	7	486	VaeXJoe_SoeDRA_JVK	965	0	0	1	9
2015	7	486	VaeXJoe_SoeDRA_JVK	1012	0	0	6	29
2015	7	486	VaeXJoe_SoeDRA_JVK	1040	0	0	2	0
2015	7	486	VaeXJoe_SoeDRA_JVK	1104	0	0	5	12
2015	7	486	VaeXJoe_SoeDRA_JVK	1170	0	0	0	51
2015	7	486	VaeXJoe_SoeDRA_JVK	1250	0	0	6	19
2015	7	486	VaeXJoe_SoeDRA_JVK	1278	0	0	1	20
2015	7	486	VaeXJoe_SoeDRA_JVK	1300	0	3	5	23
2015	7	486	VaeXJoe_SoeDRA_JVK	1500	0	0	7	19
2015	7	486	VaeXJoe_SoeDRA_JVK	1625	0	3	7	2
2015	7	486	VaeXJoe_SoeDRA_JVK	1670	0	0	7	30
2015	7	486	VaeXJoe_SoeDRA_JVK	1672	0	0	1	10
2015	7	486	VaeXJoe_SoeDRA_JVK	1860	0	1	6	15
2015	7	486	VaeXJoe_SoeDRA_JVK	2000	0	0	0	0
2015	7	486	VaeXJoe_SoeDRA_JVK	2367	0	1	11	19
2015	7	486	VaeXJoe_SoeDRA_JVK	2500	0	1	11	45
2015	7	486	VaeXJoe_SoeDRA_JVK	2700	0	0	4	11
2015	7	486	VaeXJoe_SoeDRA_JVK	2963	0	0	10	20
2015	7	486	VaeXJoe_SoeDRA_JVK	3500	0	0	8	40
2015	7	486	VaeXJoe_SoeDRA_JVK	6414	0	5	41	99
2015	7	487	UPPVIDINGE_JVK	120	0	0	1	0
2015	7	487	UPPVIDINGE_JVK	135	0	0	0	4
2015	7	487	UPPVIDINGE_JVK	140	0	0	0	0
2015	7	487	UPPVIDINGE_JVK	150	0	0	0	2
2015	7	487	UPPVIDINGE_JVK	192	0	0	0	1
2015	7	487	UPPVIDINGE_JVK	200	0	0	1	2
2015	7	487	UPPVIDINGE_JVK	215	0	1	5	3
2015	7	487	UPPVIDINGE_JVK	225	0	0	1	4
2015	7	487	UPPVIDINGE_JVK	230	0	0	0	0
2015	7	487	UPPVIDINGE_JVK	239	0	0	0	2
2015	7	487	UPPVIDINGE_JVK	320	0	0	4	6
2015	7	487	UPPVIDINGE_JVK	415	0	0	1	5
2015	7	487	UPPVIDINGE_JVK	416	0	0	1	0
2015	7	487	UPPVIDINGE_JVK	431	0	0	2	3
2015	7	487	UPPVIDINGE_JVK	436	0	0	1	2
2015	7	487	UPPVIDINGE_JVK	500	0	0	0	12
2015	7	487	UPPVIDINGE_JVK	514	0	0	1	1
2015	7	487	UPPVIDINGE_JVK	564	0	0	0	2
2015	7	487	UPPVIDINGE_JVK	579	0	0	1	0
2015	7	487	UPPVIDINGE_JVK	580	0	2	9	13
2015	7	487	UPPVIDINGE_JVK	600	0	0	0	3
2015	7	487	UPPVIDINGE_JVK	605	0	3	3	1
2015	7	487	UPPVIDINGE_JVK	660	0	0	0	3
2015	7	487	UPPVIDINGE_JVK	674	0	0	3	0
2015	7	487	UPPVIDINGE_JVK	829	0	0	1	0
2015	7	487	UPPVIDINGE_JVK	835	0	0	6	11
2015	7	487	UPPVIDINGE_JVK	839	0	0	0	4
2015	7	487	UPPVIDINGE_JVK	840	0	0	11	0
2015	7	487	UPPVIDINGE_JVK	850	0	0	1	1
2015	7	487	UPPVIDINGE_JVK	875	0	3	1	0
2015	7	487	UPPVIDINGE_JVK	880	0	0	2	3
2015	7	487	UPPVIDINGE_JVK	950	0	5	0	0
2015	7	487	UPPVIDINGE_JVK	960	0	0	7	0
2015	7	487	UPPVIDINGE_JVK	982	0	0	5	14
2015	7	487	UPPVIDINGE_JVK	1220	0	0	5	11
2015	7	487	UPPVIDINGE_JVK	1307	0	0	0	9
2015	7	487	UPPVIDINGE_JVK	1320	0	2	2	4
2015	7	487	UPPVIDINGE_JVK	1377	0	0	2	10
2015	7	487	UPPVIDINGE_JVK	1780	0	0	2	0
2015	7	487	UPPVIDINGE_JVK	1787	0	0	7	2
2015	7	487	UPPVIDINGE_JVK	2050	0	0	0	0
2015	7	487	UPPVIDINGE_JVK	2300	0	0	0	0
2015	7	487	UPPVIDINGE_JVK	7411	0	3	29	114
2015	7	488	ALVESTA_JVK	6.5	0	0	0	0
2015	7	488	ALVESTA_JVK	10	0	0	0	0
2015	7	488	ALVESTA_JVK	25	0	0	0	2
2015	7	488	ALVESTA_JVK	74	0	0	1	2
2015	7	488	ALVESTA_JVK	80	0	0	0	3
2015	7	488	ALVESTA_JVK	100	0	0	2	1
2015	7	488	ALVESTA_JVK	100	0	0	0	0
2015	7	488	ALVESTA_JVK	104	0	0	2	0
2015	7	488	ALVESTA_JVK	106	0	0	0	0
2015	7	488	ALVESTA_JVK	120	0	0	0	0
2015	7	488	ALVESTA_JVK	123	0	0	0	0
2015	7	488	ALVESTA_JVK	127	0	0	2	0
2015	7	488	ALVESTA_JVK	151	0	0	2	0
2015	7	488	ALVESTA_JVK	152	0	0	5	0
2015	7	488	ALVESTA_JVK	180	0	0	1	0
2015	7	488	ALVESTA_JVK	200	0	0	2	2
2015	7	488	ALVESTA_JVK	240	0	0	1	1
2015	7	488	ALVESTA_JVK	250	0	1	14	2
2015	7	488	ALVESTA_JVK	251	0	2	0	6
2015	7	488	ALVESTA_JVK	269	0	0	0	5
2015	7	488	ALVESTA_JVK	280	0	3	0	0
2015	7	488	ALVESTA_JVK	312	0	0	0	3
2015	7	488	ALVESTA_JVK	360	0	0	0	1
2015	7	488	ALVESTA_JVK	370	0	0	1	1
2015	7	488	ALVESTA_JVK	390	0	0	2	0
2015	7	488	ALVESTA_JVK	400	0	0	1	0
2015	7	488	ALVESTA_JVK	420	0	2	3	2
2015	7	488	ALVESTA_JVK	475	0	0	2	3
2015	7	488	ALVESTA_JVK	480	0	1	3	5
2015	7	488	ALVESTA_JVK	496	0	0	4	0
2015	7	488	ALVESTA_JVK	550	0	0	1	0
2015	7	488	ALVESTA_JVK	557	0	2	5	3
2015	7	488	ALVESTA_JVK	566	0	0	2	3
2015	7	488	ALVESTA_JVK	600	0	0	2	4
2015	7	488	ALVESTA_JVK	600	0	0	1	2
2015	7	488	ALVESTA_JVK	616	0	0	9	4
2015	7	488	ALVESTA_JVK	669	0	0	0	11
2015	7	488	ALVESTA_JVK	708	0	0	5	15
2015	7	488	ALVESTA_JVK	800	0	0	1	0
2015	7	488	ALVESTA_JVK	800	0	0	9	1
2015	7	488	ALVESTA_JVK	805	0	0	9	0
2015	7	488	ALVESTA_JVK	850	0	0	1	0
2015	7	488	ALVESTA_JVK	899	0	0	0	12
2015	7	488	ALVESTA_JVK	907	0	2	4	5
2015	7	488	ALVESTA_JVK	1000	0	0	0	1
2015	7	488	ALVESTA_JVK	1041	0	0	7	1
2015	7	488	ALVESTA_JVK	1050	0	5	15	18
2015	7	488	ALVESTA_JVK	1050	0	0	0	0
2015	7	488	ALVESTA_JVK	1063	0	0	3	2
2015	7	488	ALVESTA_JVK	1100	0	0	0	6
2015	7	488	ALVESTA_JVK	1117	0	0	4	2
2015	7	488	ALVESTA_JVK	1250	0	0	25	5
2015	7	488	ALVESTA_JVK	1250	0	0	2	9
2015	7	488	ALVESTA_JVK	1283	0	9	4	8
2015	7	488	ALVESTA_JVK	1456	0	0	7	2
2015	7	488	ALVESTA_JVK	1538	0	3	0	3
2015	7	488	ALVESTA_JVK	1700	0	5	4	5
2015	7	488	ALVESTA_JVK	2056	0	0	7	20
2015	7	488	ALVESTA_JVK	2700	0	3	10	1
2015	7	488	ALVESTA_JVK	2842	0	1	14	8
2015	7	488	ALVESTA_JVK	3692	0	3	16	15
2015	7	488	ALVESTA_JVK	4350	0	0	4	1
2015	7	489	LESSEBO_JVK	16	0	0	0	3
2015	7	489	LESSEBO_JVK	40	0	0	0	0
2015	7	489	LESSEBO_JVK	50	0	0	1	2
2015	7	489	LESSEBO_JVK	80	0	0	0	15
2015	7	489	LESSEBO_JVK	91	0	0	1	2
2015	7	489	LESSEBO_JVK	107	0	0	0	0
2015	7	489	LESSEBO_JVK	120	0	0	0	14
2015	7	489	LESSEBO_JVK	174	0	0	0	1
2015	7	489	LESSEBO_JVK	176	0	0	2	6
2015	7	489	LESSEBO_JVK	207	0	4	6	6
2015	7	489	LESSEBO_JVK	235	0	0	2	3
2015	7	489	LESSEBO_JVK	263	0	0	0	0
2015	7	489	LESSEBO_JVK	272	0	0	0	0
2015	7	489	LESSEBO_JVK	290	0	0	0	0
2015	7	489	LESSEBO_JVK	325	0	0	0	4
2015	7	489	LESSEBO_JVK	375	0	0	4	5
2015	7	489	LESSEBO_JVK	380	0	0	0	0
2015	7	489	LESSEBO_JVK	385	0	0	0	0
2015	7	489	LESSEBO_JVK	453	0	0	0	2
2015	7	489	LESSEBO_JVK	553	0	0	2	0
2015	7	489	LESSEBO_JVK	559	0	0	0	5
2015	7	489	LESSEBO_JVK	578	0	0	2	4
2015	7	489	LESSEBO_JVK	594	0	0	1	3
2015	7	489	LESSEBO_JVK	597	0	0	0	6
2015	7	489	LESSEBO_JVK	598	0	0	1	0
2015	7	489	LESSEBO_JVK	636	0	0	0	2
2015	7	489	LESSEBO_JVK	650	0	0	1	18
2015	7	489	LESSEBO_JVK	665	0	0	2	9
2015	7	489	LESSEBO_JVK	711	0	0	2	1
2015	7	489	LESSEBO_JVK	813	0	0	1	0
2015	7	489	LESSEBO_JVK	851	0	0	4	15
2015	7	489	LESSEBO_JVK	967	0	0	2	0
2015	7	489	LESSEBO_JVK	1097	0	2	19	17
2015	7	489	LESSEBO_JVK	1100	0	0	4	13
2015	7	489	LESSEBO_JVK	1218	0	0	0	4
2015	7	489	LESSEBO_JVK	1221	0	0	3	25
2015	7	489	LESSEBO_JVK	1450	0	0	4	17
2015	7	489	LESSEBO_JVK	1723	0	0	3	18
2015	7	489	LESSEBO_JVK	2325	0	0	8	41
2015	7	489	LESSEBO_JVK	3303	0	0	5	11
2015	7	489	LESSEBO_JVK	4409	0	5	4	3
2015	7	489	LESSEBO_JVK	9390	0	2	17	29
2015	7	490	TINGSRYDS_JVK	32	0	0	0	4
2015	7	490	TINGSRYDS_JVK	35	0	0	1	6
2015	7	490	TINGSRYDS_JVK	45	0	0	1	6
2015	7	490	TINGSRYDS_JVK	58	0	0	2	0
2015	7	490	TINGSRYDS_JVK	85	0	1	3	3
2015	7	490	TINGSRYDS_JVK	110	0	0	0	0
2015	7	490	TINGSRYDS_JVK	114	0	0	0	7
2015	7	490	TINGSRYDS_JVK	332	0	0	0	4
2015	7	490	TINGSRYDS_JVK	400	0	0	2	4
2015	7	490	TINGSRYDS_JVK	400	0	0	3	5
2015	7	490	TINGSRYDS_JVK	500	0	0	6	11
2015	7	490	TINGSRYDS_JVK	514	0	0	4	24
2015	7	490	TINGSRYDS_JVK	618	0	0	5	8
2015	7	490	TINGSRYDS_JVK	628	0	0	0	4
2015	7	490	TINGSRYDS_JVK	674	0	0	1	17
2015	7	490	TINGSRYDS_JVK	701	0	0	2	15
2015	7	490	TINGSRYDS_JVK	707	0	0	5	18
2015	7	490	TINGSRYDS_JVK	742	0	0	3	5
2015	7	490	TINGSRYDS_JVK	780	0	0	5	3
2015	7	490	TINGSRYDS_JVK	796	0	0	0	1
2015	7	490	TINGSRYDS_JVK	800	0	0	2	11
2015	7	490	TINGSRYDS_JVK	833	0	4	0	4
2015	7	490	TINGSRYDS_JVK	895	0	1	2	14
2015	7	490	TINGSRYDS_JVK	927	0	0	5	2
2015	7	490	TINGSRYDS_JVK	1011	0	0	5	23
2015	7	490	TINGSRYDS_JVK	1100	0	0	0	4
2015	7	490	TINGSRYDS_JVK	1120	0	0	4	8
2015	7	490	TINGSRYDS_JVK	1174	0	0	3	22
2015	7	490	TINGSRYDS_JVK	1207	0	0	4	15
2015	7	490	TINGSRYDS_JVK	1217	0	0	0	0
2015	7	490	TINGSRYDS_JVK	1364	0	0	5	25
2015	7	490	TINGSRYDS_JVK	1400	0	2	2	10
2015	7	490	TINGSRYDS_JVK	1400	0	0	6	2
2015	7	490	TINGSRYDS_JVK	1450	0	0	7	9
2015	7	490	TINGSRYDS_JVK	1493	0	0	1	53
2015	7	490	TINGSRYDS_JVK	1559	0	0	6	13
2015	7	490	TINGSRYDS_JVK	1629	0	0	5	33
2015	7	490	TINGSRYDS_JVK	1698	0	0	1	20
2015	7	490	TINGSRYDS_JVK	1700	0	0	2	5
2015	7	490	TINGSRYDS_JVK	2000	0	0	0	13
2015	7	490	TINGSRYDS_JVK	2000	0	0	14	11
2015	7	490	TINGSRYDS_JVK	2032	0	0	3	12
2015	7	490	TINGSRYDS_JVK	2100	0	0	22	31
2015	7	490	TINGSRYDS_JVK	2229	0	1	3	44
2015	7	490	TINGSRYDS_JVK	2628	0	0	17	45
2015	7	490	TINGSRYDS_JVK	18000	0	11	63	255
2015	7	491	aeLMHULTS_JVK	53	0	0	2	13
2015	7	491	aeLMHULTS_JVK	58	0	0	0	0
2015	7	491	aeLMHULTS_JVK	60	0	0	0	1
2015	7	491	aeLMHULTS_JVK	98	0	0	1	0
2015	7	491	aeLMHULTS_JVK	100	0	0	1	0
2015	7	491	aeLMHULTS_JVK	100	0	0	0	0
2015	7	491	aeLMHULTS_JVK	145	0	0	2	0
2015	7	491	aeLMHULTS_JVK	160	0	0	3	8
2015	7	491	aeLMHULTS_JVK	200	0	0	1	3
2015	7	491	aeLMHULTS_JVK	203	0	2	0	0
2015	7	491	aeLMHULTS_JVK	214	0	0	0	2
2015	7	491	aeLMHULTS_JVK	250	0	0	0	1
2015	7	491	aeLMHULTS_JVK	272	0	0	1	0
2015	7	491	aeLMHULTS_JVK	288	0	0	2	2
2015	7	491	aeLMHULTS_JVK	310	0	0	0	2
2015	7	491	aeLMHULTS_JVK	331	0	1	1	0
2015	7	491	aeLMHULTS_JVK	343	0	0	1	0
2015	7	491	aeLMHULTS_JVK	350	0	0	2	0
2015	7	491	aeLMHULTS_JVK	425	0	0	0	0
2015	7	491	aeLMHULTS_JVK	500	0	0	2	22
2015	7	491	aeLMHULTS_JVK	650	0	0	3	3
2015	7	491	aeLMHULTS_JVK	668	0	0	2	5
2015	7	491	aeLMHULTS_JVK	701	0	3	8	1
2015	7	491	aeLMHULTS_JVK	762	0	0	11	5
2015	7	491	aeLMHULTS_JVK	806	0	0	2	0
2015	7	491	aeLMHULTS_JVK	809	0	0	13	1
2015	7	491	aeLMHULTS_JVK	900	0	0	12	12
2015	7	491	aeLMHULTS_JVK	907	0	0	12	2
2015	7	491	aeLMHULTS_JVK	1080	0	0	4	6
2015	7	491	aeLMHULTS_JVK	1218	0	0	2	1
2015	7	491	aeLMHULTS_JVK	1600	0	0	2	4
2015	7	491	aeLMHULTS_JVK	1867	0	0	4	4
2015	7	491	aeLMHULTS_JVK	1900	0	0	7	7
2015	7	491	aeLMHULTS_JVK	3200	0	4	11	17
2015	7	491	aeLMHULTS_JVK	8527	0	0	34	58
2015	7	492	LJUNGBY_oeSTRA_JVK	20	0	0	0	0
2015	7	492	LJUNGBY_oeSTRA_JVK	57	0	0	1	1
2015	7	492	LJUNGBY_oeSTRA_JVK	110	0	0	0	0
2015	7	492	LJUNGBY_oeSTRA_JVK	114	0	0	0	0
2015	7	492	LJUNGBY_oeSTRA_JVK	155	0	1	5	0
2015	7	492	LJUNGBY_oeSTRA_JVK	180	0	0	2	3
2015	7	492	LJUNGBY_oeSTRA_JVK	195	0	0	0	0
2015	7	492	LJUNGBY_oeSTRA_JVK	210	0	0	0	2
2015	7	492	LJUNGBY_oeSTRA_JVK	213	0	0	1	0
2015	7	492	LJUNGBY_oeSTRA_JVK	225	0	0	0	0
2015	7	492	LJUNGBY_oeSTRA_JVK	235	0	0	1	0
2015	7	492	LJUNGBY_oeSTRA_JVK	300	0	0	0	2
2015	7	492	LJUNGBY_oeSTRA_JVK	310	0	0	0	11
2015	7	492	LJUNGBY_oeSTRA_JVK	400	0	8	6	8
2015	7	492	LJUNGBY_oeSTRA_JVK	580	0	1	3	6
2015	7	492	LJUNGBY_oeSTRA_JVK	678	0	0	0	4
2015	7	492	LJUNGBY_oeSTRA_JVK	700	0	0	2	0
2015	7	492	LJUNGBY_oeSTRA_JVK	801	0	0	0	0
2015	7	492	LJUNGBY_oeSTRA_JVK	1000	0	0	0	10
2015	7	492	LJUNGBY_oeSTRA_JVK	1157	0	0	0	3
2015	7	492	LJUNGBY_oeSTRA_JVK	1200	0	1	5	9
2015	7	492	LJUNGBY_oeSTRA_JVK	1514	0	0	1	9
2015	7	492	LJUNGBY_oeSTRA_JVK	1700	0	1	8	12
2015	7	492	LJUNGBY_oeSTRA_JVK	1700	0	0	4	12
2015	7	493	LJUNGBY_VaeSTRA_JVK	90	0	0	0	3
2015	7	493	LJUNGBY_VaeSTRA_JVK	125	0	0	1	0
2015	7	493	LJUNGBY_VaeSTRA_JVK	250	0	0	0	3
2015	7	493	LJUNGBY_VaeSTRA_JVK	260	0	0	2	1
2015	7	493	LJUNGBY_VaeSTRA_JVK	268	0	0	0	0
2015	7	493	LJUNGBY_VaeSTRA_JVK	275	0	0	2	4
2015	7	493	LJUNGBY_VaeSTRA_JVK	300	0	0	3	0
2015	7	493	LJUNGBY_VaeSTRA_JVK	355.4	0	0	0	1
2015	7	493	LJUNGBY_VaeSTRA_JVK	370	0	0	2	6
2015	7	493	LJUNGBY_VaeSTRA_JVK	454	0	0	1	0
2015	7	493	LJUNGBY_VaeSTRA_JVK	470	0	2	11	7
2015	7	493	LJUNGBY_VaeSTRA_JVK	492	0	0	2	5
2015	7	493	LJUNGBY_VaeSTRA_JVK	510	0	0	3	0
2015	7	493	LJUNGBY_VaeSTRA_JVK	603	0	1	1	5
2015	7	493	LJUNGBY_VaeSTRA_JVK	606.5	0	0	4	7
2015	7	493	LJUNGBY_VaeSTRA_JVK	890	0	0	8	11
2015	7	493	LJUNGBY_VaeSTRA_JVK	1004	0	1	12	4
2015	7	493	LJUNGBY_VaeSTRA_JVK	1160	0	2	9	20
2015	7	493	LJUNGBY_VaeSTRA_JVK	1360	0	0	8	11
2015	7	493	LJUNGBY_VaeSTRA_JVK	1490	0	0	1	0
2015	7	493	LJUNGBY_VaeSTRA_JVK	1495	0	0	1	1
2015	7	493	LJUNGBY_VaeSTRA_JVK	1650	0	0	1	0
2015	7	493	LJUNGBY_VaeSTRA_JVK	1800	0	0	2	4
2015	7	493	LJUNGBY_VaeSTRA_JVK	3000	0	6	8	15
2015	7	494	MARKARYDS_JVK	6.1	0	0	0	0
2015	7	494	MARKARYDS_JVK	40	0	0	1	0
2015	7	494	MARKARYDS_JVK	63	0	1	2	5
2015	7	494	MARKARYDS_JVK	100	0	0	2	0
2015	7	494	MARKARYDS_JVK	125	0	0	0	0
2015	7	494	MARKARYDS_JVK	276	0	0	2	0
2015	7	494	MARKARYDS_JVK	299	0	0	1	5
2015	7	494	MARKARYDS_JVK	400	0	0	1	0
2015	7	494	MARKARYDS_JVK	427	0	0	10	0
2015	7	494	MARKARYDS_JVK	500	0	0	0	2
2015	7	494	MARKARYDS_JVK	523	0	0	3	3
2015	7	494	MARKARYDS_JVK	565	0	1	8	2
2015	7	494	MARKARYDS_JVK	570	0	1	3	0
2015	7	494	MARKARYDS_JVK	850	0	2	4	4
2015	7	494	MARKARYDS_JVK	2300	0	0	6	3
2015	7	494	MARKARYDS_JVK	2500	0	0	17	24
2015	8	495	VaeSTERVIKS_NORRA_JVK	119	0	0	1	2
2015	8	495	VaeSTERVIKS_NORRA_JVK	150	0	0	1	1
2015	8	495	VaeSTERVIKS_NORRA_JVK	220	0	0	1	10
2015	8	495	VaeSTERVIKS_NORRA_JVK	228	0	0	2	1
2015	8	495	VaeSTERVIKS_NORRA_JVK	286	0	0	0	3
2015	8	495	VaeSTERVIKS_NORRA_JVK	300	0	0	2	5
2015	8	495	VaeSTERVIKS_NORRA_JVK	356	0	0	2	2
2015	8	495	VaeSTERVIKS_NORRA_JVK	360	0	0	0	8
2015	8	495	VaeSTERVIKS_NORRA_JVK	451	0	0	0	5
2015	8	495	VaeSTERVIKS_NORRA_JVK	510	0	2	0	3
2015	8	495	VaeSTERVIKS_NORRA_JVK	535	0	0	3	4
2015	8	495	VaeSTERVIKS_NORRA_JVK	700	0	0	5	30
2015	8	495	VaeSTERVIKS_NORRA_JVK	750	0	3	9	4
2015	8	495	VaeSTERVIKS_NORRA_JVK	785	0	2	1	15
2015	8	495	VaeSTERVIKS_NORRA_JVK	831	0	0	0	1
2015	8	495	VaeSTERVIKS_NORRA_JVK	866	0	0	3	11
2015	8	495	VaeSTERVIKS_NORRA_JVK	900	0	2	6	10
2015	8	495	VaeSTERVIKS_NORRA_JVK	1022	0	0	2	7
2015	8	495	VaeSTERVIKS_NORRA_JVK	1100	0	0	8	5
2015	8	495	VaeSTERVIKS_NORRA_JVK	1113	0	0	0	1
2015	8	495	VaeSTERVIKS_NORRA_JVK	1865	0	0	12	44
2015	8	495	VaeSTERVIKS_NORRA_JVK	4835	0	3	18	77
2015	8	496	VaeSTERVIKS_SoeDRA_JVK	21	0	0	0	2
2015	8	496	VaeSTERVIKS_SoeDRA_JVK	40	0	0	0	3
2015	8	496	VaeSTERVIKS_SoeDRA_JVK	42	0	0	0	0
2015	8	496	VaeSTERVIKS_SoeDRA_JVK	61	0	0	1	3
2015	8	496	VaeSTERVIKS_SoeDRA_JVK	70	0	0	3	2
2015	8	496	VaeSTERVIKS_SoeDRA_JVK	89	0	0	0	1
2015	8	496	VaeSTERVIKS_SoeDRA_JVK	89	0	0	0	1
2015	8	496	VaeSTERVIKS_SoeDRA_JVK	90	0	0	0	4
2015	8	496	VaeSTERVIKS_SoeDRA_JVK	103	0	1	0	7
2015	8	496	VaeSTERVIKS_SoeDRA_JVK	120	0	0	1	4
2015	8	496	VaeSTERVIKS_SoeDRA_JVK	148	0	0	0	0
2015	8	496	VaeSTERVIKS_SoeDRA_JVK	160	0	0	1	4
2015	8	496	VaeSTERVIKS_SoeDRA_JVK	173	0	0	2	1
2015	8	496	VaeSTERVIKS_SoeDRA_JVK	180	0	0	0	7
2015	8	496	VaeSTERVIKS_SoeDRA_JVK	189	0	0	0	1
2015	8	496	VaeSTERVIKS_SoeDRA_JVK	208	0	0	0	7
2015	8	496	VaeSTERVIKS_SoeDRA_JVK	213	0	0	1	1
2015	8	496	VaeSTERVIKS_SoeDRA_JVK	220	0	0	0	3
2015	8	496	VaeSTERVIKS_SoeDRA_JVK	235	0	0	0	0
2015	8	496	VaeSTERVIKS_SoeDRA_JVK	238	0	0	0	1
2015	8	496	VaeSTERVIKS_SoeDRA_JVK	240	0	0	3	10
[truncated: 3,804 more rows]

## Sheet: kretsar 2015
kretsid	krets_namn	laen	areal
404	HALLSTAVIKS_JVK	1	48271
405	RIMBO_JVK	1	51929
406	NORRTaeLJE_NORRA_JVK	1	33195
407	NORRTaeLJE_SoeDRA_JVK	1	32240
408	SIGTUNA_JVK	1	23780
409	VALLENTUNA-TaeBY_JVK	1	33900
410	oeSTERaaKER-VAXHOLM_JVK	1	27710
411	UPPLANDS-BRO_JVK	1	18575
412	VaeSBY-SOLLENTUNA-JaeRFaeLLA_JVK	1	14375
413	MaeLARoeARNAS_JVK	1	12850
414	WERMDoe-SKEPPSLAG-NACKA_JVK	1	20450
415	SoeDERTaeLJE_JVK	1	56570
416	SoeDERORTS_JVK	1	31330
417	HANINGE-TYRESoe_JVK	1	43170
418	NYNaeSHAMNS_JVK	1	31850
425	aeLVKARLEBY-VaeSTLAND_JVK	3	43300
426	HEBY_JVK	3	108400
427	HaaLLNaeS-oeSTERLoeVSTA_JVK	3	51000
428	TIERP-TOLFTA-SoeDERFORS_JVK	3	53900
431	oeSTHAMMAR_JVK	3	85500
432	BJoeRKLINGE-VIKSTA_JVK	3	18700
433	VATTHOLMA_JVK	3	18100
434	RASBO_JVK	3	20000
435	OLANDS_JVK	3	37300
436	BaeLINGE_JVK	3	32900
437	DANMARK-FUNBO-VAKSALA_JVK	3	12500
438	NaeRDINGSHUNDRA_JVK	3	46900
439	NORRA_HAGUNDA_JVK	3	26300
440	SoeDRA_HAGUNDA_JVK	3	11500
441	KNIVSTA_JVK	3	26500
442	LAGUNDA_JVK	3	20300
444	HaaBO_JVK	3	12200
445	TRoeGDS_JVK	3	34500
773	ENABYGDENS_NORDVaeSTRA_JVK	3	55700
774	DANNEMORA-VENDELS_JVK	3	54900
448	KILADALENS_JVK	4	36456
449	SVaeRTA-TROSA_JVK	4	53188
450	oeSTER-MALMA_JVK	4	49776
453	VINGaaKER-oeSTERaaKER_JVK	4	43873
454	JULITA-SKoeLDINGE-FLODA_JVK	4	55825
455	REKARNE_JVK	4	53456
456	NORRA_SoeRMLANDS_JVK	4	141825
758	MELLERSTA_SoeRMLANDS_JVK	4	57717
759	SYDVaeSTRA_SoeRMLANDS_JVK	4	57880
457	MOTALA_JVK	5	98600
458	FINSPaaNG_JVK	5	105970
459	NORRKoePING_JVK	5	149070
460	LINKoePING_JVK	5	143060
462	oeDESHoeGS_JVK	5	40153
463	BOXHOLM_JVK	5	52760
464	MJoeLBY_JVK	5	50789
465	aaTVIDABERG_JVK	5	68500
467	YDRE_JVK	5	67840
468	KINDA_JVK	5	113290
469	TaaKERNBYGDENS_JVK	5	25568
764	SoeDERKoePING-VALDERMARSVIK_JVK	5	140600
471	ANEBY_JVK	6	50767
472	EKSJoe_JVK	6	78355
473	GISLAVED_JVK	6	103606
474	GNOSJoe_JVK	6	36806
475	JoeNKoePING_SoeDRA_JVK	6	83362
476	NaeSSJoe_JVK	6	84882
477	SaeVSJoe_JVK	6	64032
478	TRANaaS_JVK	6	35312
479	VAGGERYD_JVK	6	77885
480	VETLANDA_JVK	6	136480
481	VaeRNAMO_JVK	6	113766
482	JoeNKoePINGS_NORRA_JVK	6	42511
483	HABO_JVK	6	30918
484	MULLSJoe_JVK	6	18832
485	VaeXJoe_NORRA_JVK	7	78915
486	VaeXJoe_SoeDRA_JVK	7	81142
487	UPPVIDINGE_JVK	7	111508
488	ALVESTA_JVK	7	91329
489	LESSEBO_JVK	7	44906
490	TINGSRYDS_JVK	7	100297
491	aeLMHULTS_JVK	7	83379
492	LJUNGBY_oeSTRA_JVK	7	92548
493	LJUNGBY_VaeSTRA_JVK	7	72441
494	MARKARYDS_JVK	7	51676
495	VaeSTERVIKS_NORRA_JVK	8	91005
496	VaeSTERVIKS_SoeDRA_JVK	8	86097
497	VIMMERBY_JVK	8	108639
498	HULTSFREDS_JVK	8	106975
499	OSKARSHAMNS_JVK	8	99551
500	HoeGSBY_JVK	8	71676
501	MoeNSTERaaS_JVK	8	59809
502	KALMARSUNDS_JVK	8	130847
503	NYBRO_JVK	8	111326
504	EMMABODA_JVK	8	66524
505	BORGHOLMS_JVK	8	52635
506	MoeRBYLaaNGA_JVK	8	51757
709	NORRA_GOTLANDS_JVK	9	56012
710	TINGSTaeDE-DALHEMS_JVK	9	53397
711	GOTLANDS_MELLERSTA_JVK	9	41169
712	GOTLANDS_oeSTRA_JVK	9	75936
713	GOTLANDS_VaeSTRA_JVK	9	61486
715	OLOFSTRoeMS_JVK	10	36226
717	RONNEBY_SoeDRA_JVK	10	43279
718	KARLSKRONA_JVK	10	83131
719	RONNEBY_NORRA_JVK	10	27974
763	SYDVaeSTRA_BLEKINGES_JVK	10	58660
507	aaSBO-BJaeRE_JVK	12	56745
508	NORRA_aaSBO_JVK	12	79699
509	HaeSSLEHOLMSORTENS_JVK	12	116945
510	GoeINGE_JVK	12	100615
511	KRISTIANSTAD-BROMoeLLA_JVK	12	129375
512	oeSTERLENS_JVK	12	76000
513	NORDVaeSTRA_SKaaNES_JVK	12	61687
514	ESLoeVS-SVALoeVS_JVK	12	78417
515	FROSTA_JVK	12	67188
516	LUNDABYGDENS_JVK	12	64126
517	MALMoe-BURLoeVS_JVK	12	8154
518	SoeDERSLaeTTS_JVK	12	62257
519	SYDSKaaNES_JVK	12	98629
520	HALLANDSaaSENS_JVK	13	20600
525	HALMSTADS_JVK	13	49000
530	GaeLLARED-OKOME_JVK	13	14000
531	GUNNARPS_JVK	13	18500
532	ULLAREDS_JVK	13	27000
533	VARBERGS_JVK	13	86320
534	HYLTE-UNNARYDS_JVK	13	61000
535	FALKENBERGSORTENS_JVK	13	55500
536	KUNGSBACKA_JVK	13	55000
757	SoeDRA_HALLANDS_JVK	13	29300
771	HoeKS_JVK	13	37400
772	TORUP-DRaeNGSEREDS_JVK	13	37700
783	NISSAN-SUSEDALEN_JVK	13	53400
537	BOLLEBYGDS_JVK	14	26274
539	DALSTORPS_JVK	14	25639
540	FRISTADS_JVK	14	16219
541	HERRLJUNGA_JVK	14	49406
542	HoeKERUMS_JVK	14	23424
543	REDVaeGS_JVK	14	51228
544	SANDHULTS_JVK	14	17612
545	SVENLJUNGA_NORRA_JVK	14	42431
546	SVENLJUNGA_SoeDRA_JVK	14	48338
547	TRANEMO_JVK	14	48931
550	aaSUNDENS_JVK	14	26053
552	GRaeSTORPS_JVK	14	24766
553	ESSUNGA_JVK	14	22370
554	KARLSBORGS_JVK	14	36563
555	GULLSPaaNGS_JVK	14	28620
556	VARA_JVK	14	64942
557	GoeTENE_JVK	14	37654
558	TIBRO_JVK	14	19520
559	MARIESTAD-ToeREBODA_JVK	14	105729
560	LIDKoePINGS_JVK	14	63395
561	SKARA_JVK	14	40276
562	SKoeVDE_JVK	14	57036
563	HJO_JVK	14	28074
564	TIDAHOLMS_JVK	14	48118
565	FALBYGDENS_JVK	14	98797
720	ASKIM_HaeRADS_JVK	14	14498
722	HISINGEN-GoeTEBORG_JVK	14	33937
723	HaeRRYDA_oeSTRA_JVK	14	10975
724	KUNGaeLVS_JVK	14	28285
725	KVILLE_JVK	14	21895
726	LANDVETTERS_JVK	14	10800
727	LJUNGSKILE_JVK	14	9862
729	PARTILLE_JVK	14	3167
730	BOKENaeSETS_JVK	14	28885
731	SOTENaeS_JVK	14	13176
732	STENUNGSSUND_JVK	14	35068
734	SoeDRA_SKaeRGaaRDENS_JVK	14	1300
736	TJoeRNS_JVK	14	17695
737	UDDEVALLANEJDENS_JVK	14	29761
738	STRoeMSTADS_JVK	14	47297
739	VaeSTRA_ORUSTS_JVK	14	26244
740	oeSTRA_ORUST_JVK	14	14362
741	DALS_EDS_JVK	14	69465
742	FaeRGELANDA_JVK	14	56285
743	ALE_JVK	14	28294
744	LERUMS_JVK	14	22799
745	VaaRGaaRDA_JVK	14	41623
746	BENGTSFORS_JVK	14	91056
747	MELLERUDS_JVK	14	44839
748	LILLA_EDETS_JVK	14	31994
749	VaeNERSBORGS_JVK	14	59641
750	TROLLHaeTTANS_JVK	14	30081
751	ALINGSaaS_JVK	14	51896
752	aaMaaLS_JVK	14	47431
760	MUNKEDAL-LYSEKILS_JVK	14	85200
784	MARKS_JVK	14	92156
790	TANUM-BULLARENS_JVK	14	71908
792	BORaaS-DALSJoeFORS-VISKAFORS_JVK	14	50881
566	KRISTINEHAMNS_JVK	17	74030
567	STORFORS_JVK	17	38010
568	FILIPSTADS_JVK	17	156780
569	KARLSTAD-HAMMARoe_JVK	17	121210
570	KIL-FORSHAGA_JVK	17	70190
571	GRUMS_JVK	17	38260
572	SaeFFLE_JVK	17	121900
573	aaRJaeNGS_JVK	17	141700
574	EDA_JVK	17	82280
575	ARVIKA_JVK	17	165490
576	SUNNE_JVK	17	129120
577	TORSBY_JVK	17	144113
578	FINNSKOGA-DALBY_JVK	17	202694
579	HAGFORS_JVK	17	183397
580	MUNKFORS_JVK	17	14000
581	NORRA_NY_JVK	17	75240
582	HaeLLEFORS_JVK	18	96000
583	NORA_JVK	18	59342
584	LINDE-LJUSNARSBERGS_JVK	18	147172
585	KARLSKOGA-DEGERFORS_JVK	18	81574
586	HIDINGE_JVK	18	37817
587	oeREBRO_JVK	18	54231
588	FELLINGSBRO-NaeSBY_JVK	18	39011
589	LAXaa_JVK	18	63527
591	ASKERSUND_JVK	18	87580
788	HALLSBERG_JVK	18	124520
593	FAGERSTA-NORBERGS_JVK	19	60200
594	SKINNSKATTEBERG-SURAHAMMARS_JVK	19	91800
595	KoePING-HALLSTAHAMMARS_JVK	19	72200
596	ARBOGA_JVK	19	49900
597	VaeSTERaaS_JVK	19	82900
598	SALAORTENS_JVK	19	109700
599	SaeRNA-IDRE_JVK	20	464820
600	aeLVDALENS_JVK	20	253810
601	TRANSTRANDS_JVK	20	106110
602	LIMA_JVK	20	143390
603	MALUNGS_JVK	20	184300
604	MORA_NORRA_JVK	20	238685
605	MORA_SoeDRA_JVK	20	75101
606	ORSA_JVK	20	180680
607	RaeTTVIKS_JVK	20	214961
608	SILJANSNaeS_JVK	20	25482
609	LEKSANDS_JVK	20	98852
610	FALU_JVK	20	228933
611	DALA-JaeRNA_JVK	20	76063
612	aePPELBO_JVK	20	37600
614	FLODA-BJoeRBO_JVK	20	39850
615	GAGNEF-MOCKFJaeRDS_JVK	20	41750
616	TUNABYGDENS_JVK	20	63856
618	GRANGaeRDE_JVK	20	82940
619	LUDVIKA_JVK	20	22390
620	SMEDJEBACKENS_JVK	20	49950
621	SoeDERBaeRKE_JVK	20	56270
622	GUSTAFS_JVK	20	30988
624	STORA_SKEDVI_JVK	20	17610
627	FOLKaeRNA_JVK	20	22038
775	HEDEMORA-SaeTER_JVK	20	106689
776	FOLKARE_JVK	20	43966
785	SaeFSNaeS_–_NaaS_JVK	20	113420
630	FaeRILA-KaaRBoeLE_JVK	21	122000
631	LJUSDAL-RAMSJoe_JVK	21	240140
634	NORDANSTIGS_JVK	21	132000
635	HUDIKSVALLS_JVK	21	37500
637	ENaaNGERS_JVK	21	51700
639	BOLLNaeS_JVK	21	181160
640	SoeDERHAMNS_JVK	21	101300
641	OCKELBO_JVK	21	105600
642	GaeVLE_NORRA_JVK	21	75200
643	GaeVLE_SoeDRA_JVK	21	77500
644	SANDVIKENS_NORRA_JVK	21	59900
645	aaRSUNDA-oeSTERFaeRNEBO_JVK	21	43400
646	HOFORS-TORSaaKERS_JVK	21	37600
786	LOS_–_OVANaaKER_JVK	21	318400
787	DELLENBYGDEN-FORSA-HoeGS_JVK	21	170800
647	GIDE_aeLVDAL_JVK	22	161400
648	oeRNSKoeLDSVIKS_JVK	22	175700
649	ANUNDSJoe_JVK	22	306200
650	JUNSELE_JVK	22	121650
651	RAMSELE-EDSELE_JVK	22	134450
652	RESELE-aaDALSLIDENS_JVK	22	103800
653	SOLLEFTEaa_JVK	22	186150
654	KRAMFORS_JVK	22	59950
655	HoeGA_KUSTEN_JVK	22	107500
656	HaeRNoeSANDS_JVK	22	80350
657	TIMRaa_JVK	22	72850
658	INDALS-LIDENS_JVK	22	117850
659	SUNDSVALLS_JVK	22	73150
660	SUNDSVALLS_VaeSTRA_JVK	22	121950
661	TORPS_JVK	22	106700
662	BORGSJoe_JVK	22	99400
663	HAVERoe_JVK	22	98750
664	HoeGSJoe_JVK	22	22050
665	STRoeMSUNDS_JVK	23	580600
666	HAMMERDALS_JVK	23	394300
667	VaeSTJaeMTLANDS_JVK	23	477800
668	KROKOMS_JVK	23	300300
669	oeSTERSUND-BRaeCKE_JVK	23	490300
670	BERGS_JVK	23	373700
671	HaeRJEDALENS_JVK	23	983400
672	RAGUNDA_JVK	23	260000
673	BJURHOLMSBYGDENS_JVK	24	134763
674	BURTRaeSK_JVK	24	186667
675	VINDELNS_JVK	24	268780
676	JoeRNS_JVK	24	192502
677	LYCKSELE_JVK	24	569230
678	LoeVaaNGERS_JVK	24	57214
679	MALaa_JVK	24	163700
680	NORDMALINGS_JVK	24	123822
681	NORSJoeBYGDENS_JVK	24	171920
682	NYSaeTRA_JVK	24	40167
683	SKELLEFTEBYGDENS_JVK	24	242027
684	SORSELE_JVK	24	222000
685	STORUMANS_JVK	24	247141
687	UMEaa_JVK	24	226979
688	VILHELMINA_JVK	24	323575
689	VaeNNaeS_JVK	24	49421
690	aaSELE_JVK	24	433859
691	BYGDEaa_JVK	24	84690
692	DOROTEA_JVK	24	121600
694	PITEaa_JVK	25	308586
695	aeLVSBYNS_JVK	25	171319
696	LULEaa_JVK	25	117862
697	BODENS_JVK	25	284865
698	RaaNEaa_JVK	25	207671
699	KALIX_JVK	25	179913
700	oeVERKALIX_JVK	25	279048
701	HAPARANDA_JVK	25	91829
702	oeVERTORNEaa_JVK	25	237400
703	PAJALA_JVK	25	788611
704	ARJEPLOGS_JVK	25	213019
705	ARVIDSJAUR_JVK	25	570824
706	JOKKMOKK_JVK	25	566212
707	GaeLLIVARE_JVK	25	680685
708	KIRUNA_JVK	25	442526
