# Supplementary material for: Estimating hunting harvest from partial reporting: a Bayesian approach
Source: Sci Rep. 2020 Dec 3;10:21113. doi: 10.1038/s41598-020-77988-x (PMC7712918; doi:10.1038/s41598-020-77988-x)
Supplement: Supplementary file 2 — Supplementary Information 2. [file 41598_2020_77988_MOESM2_ESM.zip]

Archive with 12 entries (11 files):
- Publish/
- Publish/AreaData.rdata
- Publish/Area_stan_code_published.stan
- Publish/HuntDataBaever.rdata
- Publish/HuntDataMaard.rdata
- Publish/HuntDataRaev.rdata
- Publish/HuntDataVildsvin_totalt.rdata
- Publish/Hunt_stan_code_published.stan
- Publish/readme.txt
- Publish/RunAreaAnalysis.R
- Publish/RunHuntAnalysis.R
- Publish/RunPostPred.R
