# Supplementary material for: Estimating hunting harvest from partial reporting: a Bayesian approach
Source: Sci Rep. 2020 Dec 3;10:21113. doi: 10.1038/s41598-020-77988-x (PMC7712918; doi:10.1038/s41598-020-77988-x)
Supplement: Supplementary file 2 — Supplementary Information 2. [file 41598_2020_77988_MOESM2_ESM.zip › Publish/Area_stan_code_published.stan]

data {
  int<lower=1> NrOfLans; //Number of counties,
  int<lower=1> NrOfKretsar; //Number of circuits
  int<lower=1> Reports; //Number of reports
  real<lower=0> A[Reports]; // Reported areas
  int<lower=1> KretsNrSeqID[Reports]; //Sequential circuit IDs in reports
  int<lower=1> LanSeqID[Reports]; //Sequential County ID in  report
  int<lower=1> KretsListLanSeqID[NrOfKretsar]; //Sequential County ID per circuit
}

parameters {
  real<lower=0> T;//Standard deviation of county effects on average log hunting area
  real<lower=0> t; //Standard deviation of circuit effects on average log hunting area
  real W; //Nationwide effect on logm
  real <lower=0> z; //Standard deviation of v
  real u; //Nationwide effect on s
  real L[NrOfLans];//County effect on logm
  real v[NrOfLans]; //County effect on s
  real C[NrOfKretsar];//Circuit effect on logm
}

transformed parameters {
  real<lower=0> s[NrOfLans]; //standard deviation of variability within circuit
  real logm[NrOfKretsar]; //mean log hunting area
  
  for (il in 1:NrOfLans){
    s[il] = exp (u+v[il]);
  }
  
  
  for (ik in 1:NrOfKretsar){
    
    
    logm[ik] = W+L[KretsListLanSeqID[ik]]+C[ik];
  }
  
}
model{
  
  for (r in 1:Reports){
    
    
    A[r] ~ lognormal(logm[KretsNrSeqID[r]],s[LanSeqID[r]]);
  }
  
  for(ik in 1:NrOfKretsar){
    
    
    C[ik] ~ normal(0,t);// logAK[k] is the circuit random effect of circuit Kretsar[ik]
    
    
  }
  for (il in 1:NrOfLans){
    L[il] ~ normal(0,T);
    
    v[il]~normal(0,z);

    
    
  }
  W ~ normal(5.8,1.7);
  T~lognormal(-.38,.61);//variabiliteten av random effects p? l?nsniv?
  t~lognormal(-1.3,.86);//variabiliteten av random effects p? kretsniv?
  z~lognormal(-1.5,0.8);//variabiliteten mellan l?n av standardavvikelse f?r inomkretsvariabiliteten av areal
  u~normal(-.77,.38);
  
}


generated quantities {
  vector[NrOfKretsar] mA;//Geometric mean hunting area
  for (ik in 1:NrOfKretsar){
    mA[ik]=exp(logm[ik]);
  }
}
