# Supplementary material for: Estimating hunting harvest from partial reporting: a Bayesian approach
Source: Sci Rep. 2020 Dec 3;10:21113. doi: 10.1038/s41598-020-77988-x (PMC7712918; doi:10.1038/s41598-020-77988-x)
Supplement: Supplementary file 2 — Supplementary Information 2. [file 41598_2020_77988_MOESM2_ESM.zip › Publish/Hunt_stan_code_published.stan]

data {
  int<lower=1> NrOfLans;
  int<lower=1> NrOfKretsar;
  int<lower=1> Reports;
  int<lower=0> leftout;
  int<lower=0> K[Reports];
  real<lower=0> A[Reports];
  real logrelA[Reports];
  int<lower=1> KretsNrSeqID[Reports];
  int<lower=1> LansSeqID[NrOfLans];
  int<lower=1> LanSeqID[Reports];
  int<lower=1> KretsarSeqID[NrOfKretsar];
  int<lower=1> KretsListLanSeqID[NrOfKretsar];
  int<lower=0, upper=1> includealpha;//Boolean declaration
  
  int<lower=0, upper=1> includegamma;//
  int<lower=0, upper=1> includephi;//
  int<lower=0, upper=1> AnalyzeWAICandLOO;
  int<lower=0, upper=1> doexactloo;
  
  
}

parameters {
  
  real lambda_raw[NrOfLans];//County effect on average bagging rate
  real chi_raw[NrOfKretsar];//for reparimeterization of chi
  real omega; //Nationwide effect on average bagging rate
  real upsilon[includealpha ? 1 : 0];//Nationwide effect on alpha
  real phi[includephi ? 1 : 0];//effect of hunting area on er area bagging rate
  real<lower=0> sigma;//standard deviation of county effects on average bagging rate
  real<lower=0> tao;//standard deviation of county level effects on average bagging rate
  real gamma[includegamma ? 1 : 0];////effect of bagging intensity on alpha
}

transformed parameters {
  real<lower=0> alpha[includealpha ? NrOfKretsar : 0];// Shape parameter of the Gamma-Poisson
  
  real<lower=0> mu[NrOfKretsar]; //Mean bagging rate in circuit
  real chi[NrOfKretsar];  //County level effect on average bagging rate
  real lambda[NrOfLans];  //County level effect on average bagging rate
  
  for (ik in 1:NrOfKretsar){
    chi[ik]=chi_raw[ik] * sigma;// reparametrisation of chi for improved computation
  }
  
  for (il in 1:NrOfLans){
    lambda[il]=lambda_raw[il] * tao;// reparametrisation of lambda for improved computation
  }
  
  
  for (ik in 1:NrOfKretsar){
    
    mu[ik] = exp( omega + lambda[KretsListLanSeqID[ik]] + chi[ik] );
    
    
    if (includealpha ){
      if (includegamma) {
        
        
          
        
          
          alpha[ik] = exp(upsilon[1] + gamma[1]*(lambda[KretsListLanSeqID[ik]] + chi[ik]));
          
        
        
        
      }else{
        
        
          
          alpha[ik] = exp(upsilon[1]);
          
        
        
        
        
      }
    }

    
  }

  
  
}
model{
  
  for (r in 1:Reports){
    if (r!=leftout){
    
    // Number of killed animals in report r is negative binomial distributed,
    // but defined from the mean (m[KretsNrSeqID[r]] * A[r]) and shape (c[Lan[r]]) of the gamma distribution of the equivalent gamma-poisson mixture
    if (includealpha ){
      if (includephi){
        
        K[r] ~ neg_binomial_2(mu[KretsNrSeqID[r]] * A[r] * exp(logrelA[r] * phi[1]) ,alpha[KretsNrSeqID[r]]); 
        
      }else{
        K[r] ~ neg_binomial_2(mu[KretsNrSeqID[r]] * A[r] ,alpha[KretsNrSeqID[r]]);
      }
      
    } else {
      if (includephi){
        K[r] ~ poisson(mu[KretsNrSeqID[r]] * A[r] * exp(logrelA[r] * phi[1])); 
      }else{
        K[r] ~ poisson(mu[KretsNrSeqID[r]] * A[r]); 
        
      }
      
    }
    }
    
  }
  
  for(ik in 1:NrOfKretsar){
    
    
    
    chi_raw[ik] ~ normal( 0 , 1 ); //  reparametrisation for improved computation
    
  }
  for (il in 1:NrOfLans){
    lambda_raw[il] ~ normal(0,1);//  reparametrisation for improved computation
    
   
    


    
    
  }
  
  omega ~ normal(-8.7,4.3);
  if (includealpha){
    upsilon[1] ~ normal(0,3.0);//based on 95% coef var between 0.1 and 10

    
  }
  
  if (includegamma){
    
    gamma[1] ~ normal(0,1); //Based on being ~95% sure that shap parameter changes less than four times as high or a quarter as low alpha with twice the intensity. Same as CoV doubling or halfing.
    
  }
  
  if (includephi){
    phi[1] ~ normal(0,0.5);// based on 95% between -0.585 and 0.585, which corresponds to maximum 300% increas in hunting rate with twice the area
    
    
    
  }
  
  tao ~ lognormal(0.20,2.3);
  
  sigma ~ lognormal(-1.3,0.86);
  
}

generated quantities {
  vector[doexactloo ? 1 : 0] log_lik_exact;
  vector[AnalyzeWAICandLOO ? Reports : 0] log_lik; // can't be computed if doexactloo
  
   if (doexactloo){
  
    
    
    
    
    if (includealpha){
      if (includephi){
        log_lik_exact[1] = neg_binomial_2_lpmf(K[leftout] | mu[KretsNrSeqID[leftout]] * A[leftout] * exp(logrelA[leftout] * phi[1]), alpha[KretsNrSeqID[leftout]]);
      }else{
        log_lik_exact[1] = neg_binomial_2_lpmf(K[leftout] | mu[KretsNrSeqID[leftout]] * A[leftout], alpha[KretsNrSeqID[leftout]]);
        
      }
    } else {
      if (includephi){
        
        log_lik_exact[1] = poisson_lpmf(K[leftout] | mu[KretsNrSeqID[leftout]] * A[leftout] * exp(logrelA[leftout] * phi[1]));
      }else{
        
        log_lik_exact[1] = poisson_lpmf(K[leftout] | mu[KretsNrSeqID[leftout]] * A[leftout]);
      }
      
    }
    
    
  }
  
  
  
  if (AnalyzeWAICandLOO){
  for (r in 1:Reports){
    
    
    
    
    if (includealpha){
      if (includephi){
        log_lik[r] = neg_binomial_2_lpmf(K[r] | mu[KretsNrSeqID[r]] * A[r] * exp(logrelA[r] * phi[1]), alpha[KretsNrSeqID[r]]);
      }else{
        log_lik[r] = neg_binomial_2_lpmf(K[r] | mu[KretsNrSeqID[r]] * A[r], alpha[KretsNrSeqID[r]]);
        
      }
    } else {
      if (includephi){
        
        log_lik[r] = poisson_lpmf(K[r] | mu[KretsNrSeqID[r]] * A[r] * exp(logrelA[r] * phi[1]));
      }else{
        
        log_lik[r] = poisson_lpmf(K[r] | mu[KretsNrSeqID[r]] * A[r]);
      }
      
    }
    
    
  }
  
  }
}
