# Supplementary material for: Estimating hunting harvest from partial reporting: a Bayesian approach
Source: Sci Rep. 2020 Dec 3;10:21113. doi: 10.1038/s41598-020-77988-x (PMC7712918; doi:10.1038/s41598-020-77988-x)
Supplement: Supplementary file 2 — Supplementary Information 2. [file 41598_2020_77988_MOESM2_ESM.zip › Publish/readme.txt]

Analyses are run in three steps:
1)	Analyze team areas (executed with RunAreaAnalysis.R)
2)	Analyze hunting rates (executed with RunHuntAnalysis.R)
3)	Posterior prediction (executed with RunPostPred.R)
Analyses need to be performed in that order. The first two steps rely on MCMC sampling with Stan. Code is included (Area_stan_code_published.stan and Hunt_stan_code_published.stan, respectively) To install Stan, follow instructions e.g. here: https://github.com/stan-dev/rstan/wiki/RStan-Getting-Started
The posterior prediction relies on NIMBLE, which can be installed as a regular R-package as long as RTOOLS is installed (https://cran.r-project.org/bin/windows/Rtools/)
Included files alco contain data prepared for each analyses: (AreaData.rdata, HuntDataBaever.rdata, HuntDataMaard.rdata, HuntDataRaev.rdata, and HuntDataVildsvin_totalt.rdata)
