# Supplementary material for: Estimating hunting harvest from partial reporting: a Bayesian approach
Source: Sci Rep. 2020 Dec 3;10:21113. doi: 10.1038/s41598-020-77988-x (PMC7712918; doi:10.1038/s41598-020-77988-x)
Supplement: Supplementary file 2 — Supplementary Information 2. [file 41598_2020_77988_MOESM2_ESM.zip › Publish/RunAreaAnalysis.R]

#This script loads data, specify, number of chains, iterations, and thinnging, and runs Stan. Stan outputs are saved to be used by other analyses.
load("AreaData.rdata")
iterations=30000
warmup=5000
thin=5
nchains=4
Areafit <- stan('Area_stan_code_published.stan', data = AData,chains=nchains, iter = iterations, warmup = warmup,thin=thin)

save(Areafit,file="AreaAnalysisOutput.rdata")
