# Supplementary material for: Estimating hunting harvest from partial reporting: a Bayesian approach
Source: Sci Rep. 2020 Dec 3;10:21113. doi: 10.1038/s41598-020-77988-x (PMC7712918; doi:10.1038/s41598-020-77988-x)
Supplement: Supplementary file 2 — Supplementary Information 2. [file 41598_2020_77988_MOESM2_ESM.zip › Publish/RunHuntAnalysis.R]

#Specify species and load data. It needs to be one of "Raev" (red fox), "Vildsvin_totalt" (wild boar), "Maard" (pine marten), or "Baever" (beaver)
species="Raev"
load(paste0("HuntData",species,".rdata"))

#Specify model and LOO-CV specifics
includealpha <- TRUE #TRUE to to include intra-HMP variation
includephi <- TRUE #TRUE to include effect of hunting area on the average hunting rate per area.
includegamma <- TRUE #TRUE to include a relationship between average hunting volumes and variability among teams within counties.

doexactloo=FALSE #to perform exact LOO-CV for flagged observations 
leftout=0 # to leave out for exact LOO-CV. Set to zero as default.
AnalyzeLOO=TRUE #TRUE if LOO-CV should be calculated

rndseed=1 #random seed for repeatability
## Specify MCMC specifics
iterations=30000 #Total number of iterations per chain in Stan
warmup = 5000 
thin=5
nchains=4 #Number of chains
Treedepth=10 #default is 10
adaptdelta=0.99 #default is 0.8 


##Identifying average seeding values
LansSeqID=Data$LansSeqID
NrOfLans=Data$NrOfLans
NrOfKretsar=Data$NrOfKretsar
LansSeqID=Data$LansSeqID
LanSeqID=Data$LanSeqID
A=Data$A
K=Data$K
KretsNrSeqID=Data$KretsNrSeqID
KretsListLanSeqID=Data$KretsListLanSeqID
POINTESTrateperLanSeqID=vector(mode="double",length=NrOfLans)
for (l in LansSeqID){
  reportedAreaforLanSeqID[l]=sum(A[LanSeqID==l])
  reportedKforLanSeqID[l]=sum(K[LanSeqID==l])

  POINTESTrateperLanSeqID[l]=reportedKforLanSeqID[l]/reportedAreaforLanSeqID[l]
  
}
reportedKforKretsarSeqID=vector(mode="double",length=NrOfKretsar)
POINTESTrateperKretsarSeqID=vector(mode="double",length=NrOfKretsar)
for (k in 1:NrOfKretsar){
  
  reportedKforKretsarSeqID[k]=sum(K[KretsNrSeqID==k])
  
  POINTESTrateperKretsarSeqID[k]=reportedKforKretsarSeqID[k]/ReportedAperkretsSeqID[k]
  
  if(is.nan(POINTESTrateperKretsarSeqID[k])){
    
    POINTESTrateperKretsarSeqID[k]=POINTESTrateperLanSeqID[KretsListLanSeqID[k]]
    
  }
  
  
}


logLinit=log(POINTESTrateperLanSeqID)
logLinit[!is.finite(logLinit)]=min(logLinit[is.finite(logLinit)])

logKinit=log(POINTESTrateperKretsarSeqID)-logLinit[KretsListLanSeqID]
logKinit[!is.finite(logKinit)]=0

logSinit=mean(logLinit)
logLinit=logLinit-logSinit


## Assigning chain specific seeds

set.seed(rndseed)

Inits<-list(nchains)

for (i in 1:nchains){
  tao=rgamma(1,5,5)
  sigma=rgamma(1,5,5)
  Inits[[i]] <- list(lambda_raw=as.array(rnorm(n=length(logLinit),mean=logLinit,sd=.5)/tao), 
                     chi_raw=as.array(rnorm(n=length(logKinit),mean=logKinit,sd=.5)/sigma),
                     omega=rnorm(n=1,mean=logSinit,sd=1),
                     upsilon=array(rnorm(n=1,mean=0,sd=1)),
                     phi=array(rnorm(n=1,mean=0,sd=1)),
                     tao=tao,
                     sigma=sigma,
                     gamma=array(rnorm(n=1,mean=0,sd=1)))
  
  if (!includealpha){
    
    Inits[[i]]$upsilon<-NULL
  }
  if (!includegamma){
    
    Inits[[i]]$gamma<-NULL
    
  }
  
  if (!includephi){
    Inits[[i]]$phi<-NULL
  }

  
  
}

#Load necessary results from area analysis
load("AreaData.rdata")
load("AreaAnalysisOutput.rdata")
mA=matrix(rstan::extract(Areafit, "mA", permuted = FALSE, inc_warmup = FALSE,include = TRUE),ncol=AData$NrOfKretsar)
mA=mA[,KeptAfterRemoving0Lans] #Removing HMPs in excluded counties
medmA<-apply(mA,2,median)

logrelA=log(A/medmA[KretsNrSeqID])

#Make input data list
Inc=list(includephi=includephi,
  includealpha=includealpha,
  includegamma=includegamma,
  AnalyzeWAICandLOO=AnalyzeLOO,
  doexactloo=doexactloo)

HData=c(Data,leftout,logrelA,Inc)


# Run stan
stanfile='Hunt_stan_code_published.stan'


Huntfit <- stan(file = stanfile, data = HData,init=Inits,chains=nchains,iter=iterations,warmup = warmup,thin=thin,control = list(adapt_delta = adaptdelta,max_treedepth=Treedepth))

#Save Output
incstr=paste0(as.character(includealpha),as.character(includephi),as.character(includegamma))
save(Huntfit,reportedKforKretsarSeqID,file=paste0("HuntAnalysisOutput",species,incstr,".rdata"))
