# Supplementary material for: Estimating hunting harvest from partial reporting: a Bayesian approach
Source: Sci Rep. 2020 Dec 3;10:21113. doi: 10.1038/s41598-020-77988-x (PMC7712918; doi:10.1038/s41598-020-77988-x)
Supplement: Supplementary file 2 — Supplementary Information 2. [file 41598_2020_77988_MOESM2_ESM.zip › Publish/RunPostPred.R]

require("nimble")
require("rstan")


#Specify number of posterior predictive samples, species, and which model for harvesting to use. 
reps=1000
species <- 'Maard'
includealpha <- TRUE
includephi <- TRUE
includegamma <- TRUE


## defining the sampling function
postpred <- nimbleFunction(
  run = function(includealpha=logical(0), reps = double(0),UnreportedAperkretsSeqID=double(1),KretsListLanSeqID=integer(1),sA = double(2), logmA = double(2),gamshapeK = double(2), muK = double(2), phi=double(1),medmA=double(1)) { 
    
    
    #declaring matrices
    SampledArea <- matrix(nrow = reps, ncol = length(UnreportedAperkretsSeqID))
    SampledK <- matrix(nrow = reps, ncol = length(UnreportedAperkretsSeqID))
    
    for(k in 1:length(UnreportedAperkretsSeqID)){
      
      for (rep in 1:reps){
        #initializing with 0 sampled area and harvest
        SampledArea[rep,k] <- 0 
        SampledK[rep,k] <- 0
        
        #sample until sampled area overshoots total unreported area
        while (SampledArea[rep,k]<UnreportedAperkretsSeqID[k]){
          A<- rlnorm(1,logmA[rep,k],sA[rep,KretsListLanSeqID[k]])
          
          
          if (includealpha){
            
            theta <- rgamma(1,gamshapeK[rep,k],gamshapeK[rep,k]/muK[rep,k])
            
          } else {
            
            theta=muK[rep,k]
            
          }
          
          phisample=phi[rep]
          TotAProp=SampledArea[rep,k]+A # proposed total area. Next step checks if it's larger than total area
          if (TotAProp<UnreportedAperkretsSeqID[k]){
            
            SampledArea[rep,k] <- SampledArea[rep,k]+A
            
          }else{
            A=UnreportedAperkretsSeqID[k]-SampledArea[rep,k]
            SampledArea[rep,k]=SampledArea[rep,k]+A
          }
          logrelA=log(A/medmA[k])
          
          
          thetaA=theta*A*exp(logrelA * phisample)
          
          
          SampledK[rep,k] <- SampledK[rep,k] + rpois(1,thetaA)
          
          
        }
      }
    }
    return(SampledK)
    returnType(double(2)) ## return type declaration
  } )
##compiling 
Cpostpred <- compileNimble(postpred)


## Loading data and mcmc samples
load("AreaData.R")
load("AreaAnalysisOutput.rdata")
load(paste0("HuntData",species,".rdata"))
incstr=paste0(as.character(includealpha),as.character(includephi),as.character(includegamma))

load(file=paste0("HuntAnalysisOutput",species,incstr,".rdata"))

## arranging data and mcmc samples for nimble function
mA=matrix(rstan::extract(Areafit, "mA", permuted = FALSE, inc_warmup = FALSE,include = TRUE),ncol=AData$NrOfKretsar)
sA=matrix(rstan::extract(Areafit, "s", permuted = FALSE, inc_warmup = FALSE,include = TRUE),ncol=AData$NrOfLans)
logmA=matrix(rstan::extract(Areafit, "logm", permuted = FALSE, inc_warmup = FALSE,include = TRUE),ncol=AData$NrOfKretsar)
medmA<-apply(mA,2,median)

Aranddraws=ceiling(runif(reps)*nrow(mA))
mA=mA[Aranddraws,]
sA=sA[Aranddraws,]
logmA=logmA[Aranddraws,]

muK=matrix(rstan::extract(Huntfit, "mu", permuted = FALSE, inc_warmup = FALSE,include = TRUE),ncol=Data$NrOfKretsar)

Kranddraws=ceiling(runif(reps)*nrow(muK))
muK=muK[Kranddraws,]

if (includealpha==1){
  gamshapeK=matrix(rstan::extract(Huntfit, "alpha", permuted = FALSE, inc_warmup = FALSE,include = TRUE),ncol=Data$NrOfKretsar)
  gamshapeK=gamshapeK[Kranddraws,]
}else{
  gamshapeK=matrix(1,2,2) # This is just to pass some matrix to the simulation nimble function. It is not used when includealpha is FALSE
  
}


if (includephi){
  
  phi=matrix(rstan::extract(Huntfit, "phi", permuted = FALSE, inc_warmup = FALSE,include = TRUE),ncol=1)
  phi=phi[Kranddraws]
}else{
  phi=matrix(0,nrow=reps,ncol=1)
  
}


##posterior predictive sampling
sampledK=Cpostpred(includealpha==1,reps,Data$UnreportedAperkretsSeqID,Data$KretsListLanSeqID,sA,logmA,gamshapeK , muK, phi,medmA)

#Total estimated harvest at HMP level
sampledKtot=sweep(sampledK,2,reportedKforKretsarSeqID,'+')

#Aggregate samples to county level
sampledKforLan=matrix(nrow = reps,ncol=length(Data$LansSeqID))
for (L in Data$LansSeqID){
  
  isinLan=Data$KretsListLanSeqID==L
  sampledKforLan[,L]=rowSums(sampledK[,isinLan])
}
#Total estimated harvest at county level
sampledKforLantot=matrix(nrow = reps,ncol=length(Data$LansSeqID))


#Aggregate samples to national level
sampledKforS=as.matrix(rowSums(sampledKforLan))
for (L in Data$LansSeqID){
  
  isinLan=Data$KretsListLanSeqID==L
  sampledKforLantot[,L]=rowSums(sampledKtot[,isinLan])
}

#Total estimated harvest at national level
sampledKforStot=as.matrix(rowSums(sampledKforLantot))
